# Supplementary material for: Trophic resource partitioning drives fine‐scale coexistence in cryptic bat species
Source: Ecol Evol. 2020 Nov 11;10(24):14122–36. doi: 10.1002/ece3.7004 (PMC7771180; doi:10.1002/ece3.7004)
Supplement: Supplementary file 1 — Data file S1 [file ECE3-10-14122-s001.csv]

	Sp	Volant	Mcr_samples	Mes_samples	Order	Family	Genus	Species	Mcr_FOOrel	Mes_FOOrel	Mcr_POO	Mes_POO
1	BOLD:AAA1629	2	2	2	Lepidoptera	Noctuidae	Agrotis	Agrotis robustior, Agrotis fatidica, Agrotis ruta, Agrotis proverai	2.222222222	1.449275362	0.001154734	0.00080289
2	BOLD:AAA2144	2	1	1	Lepidoptera	Noctuidae	Xestia	Xestia kollari, Xestia c-nigrum, Xestia sp. C AZ-2016, Xestia dolosa	1.111111111	0.724637681	0.000577367	0.000401445
3	BOLD:AAA2319	2	1	0	Lepidoptera	Geometridae	Eupithecia	Eupithecia lariciata, Eupithecia assimilata, Eupithecia subfuscata	1.111111111	0	0.000577367	0
4	BOLD:AAA2590	2	1	0	Lepidoptera	Noctuidae	Xestia	Xestia tabida, Xestia baja, Xestia smithii	1.111111111	0	0.000577367	0
5	BOLD:AAA2632	2	6	6	Lepidoptera	Noctuidae	Noctua	Noctua atlantica, Noctua pronuba	6.666666667	4.347826087	0.003464203	0.002408671
6	BOLD:AAA2815	2	0	1	Lepidoptera	Noctuidae	Mythimna	Mythimna yukonensis, Mythimna oxygala	0	0.724637681	0	0.000401445
7	BOLD:AAA3181	1	1	1	Diptera	Muscidae	Stomoxys	Stomoxys calcitrans	1.111111111	0.724637681	0.000577367	0.000401445
8	BOLD:AAA3187	1	6	4	Diptera	Muscidae	Musca	Musca autumnalis	6.666666667	2.898550725	0.003464203	0.001605781
9	BOLD:AAA3305	2	1	0	Lepidoptera	Lycaenidae	Lysandra	Lysandra albicans, Lysandra caelestissimus, Lysandra coridon, Lysandra hispana, Lysandra corydonius, Lysandra bellargus, Lysandra ossmar, Lysandra caelestissima, Lysandra gennargenti, Polyommatus icarus, Lysandra caucasica, Polyommatus escheri, Polyommatus coridon	1.111111111	0	0.000577367	0
10	BOLD:AAA3453	1	5	0	Diptera	Anthomyiidae	Delia	Delia platura	5.555555556	0	0.002886836	0
11	BOLD:AAA3681	0	1	4	Araneae	Araneidae	Larinioides	Larinioides patagiatus	1.111111111	2.898550725	0.000577367	0.001605781
12	BOLD:AAA3963	2	2	0	Lepidoptera	Geometridae	Operophtera	Operophtera brumata, Operophtera bruceata x Operophtera brumata, Operophtera brumata x Operophtera bruceata	2.222222222	0	0.001154734	0
13	BOLD:AAA4058	2	2	1	Lepidoptera	Noctuidae	Polia	Polia nimbosa	2.222222222	0.724637681	0.001154734	0.000401445
14	BOLD:AAA4125	0	26	22	Araneae	Araneidae	Araneus	Araneus saevus, Araneus diadematus	28.88888889	15.94202899	0.015011547	0.008831794
15	BOLD:AAA4570	1	3	1	Diptera	Syrphidae	Syrphus	Syrphus ribesii, Syrphus admirandus	3.333333333	0.724637681	0.001732102	0.000401445
16	BOLD:AAA4751	2	3	8	Diptera	Culicidae	Culex	Culex trifilatus, Culex pipiens sl, Culex sp. R73, Culex terzii, Culex nr. pipiens, Culex theileri, Culex torrentium, Culex pipiens, Culex erythrothorax, Culex quinquefasciatus, Culex MBI-04, Culex sp., Culex theobaldi, Culex globocoxitus, Culex pipiens s.l., Aedes sp., Culex sp. M71YA, Culex australicus	3.333333333	5.797101449	0.001732102	0.003211562
17	BOLD:AAA4781	2	1	1	Hymenoptera	Braconidae	Glyptapanteles	Glyptapanteles carlossarmientoi	1.111111111	0.724637681	0.000577367	0.000401445
18	BOLD:AAA4978	2	2	0	Hymenoptera	Formicidae	Formica	Formica sanguinea, Formica cinerea, Formica fusca, Formica gagatoides, Formica japonica, Formica lemani, Formica polyctena, Formica selysi	2.222222222	0	0.001154734	0
19	BOLD:AAA5299	2	0	3	Diptera	Chironomidae	Cricotopus	Cricotopus laetus, Cricotopus sylvestris gr. sp.7SG, Cricotopus relucens, Cricotopus sp., Cricotopus sp. 3ES, Cricotopus sylvestris, Cricotopus glacialis	0	2.173913043	0	0.001204336
20	BOLD:AAA5962	2	1	0	Lepidoptera	Noctuidae	Xestia	Xestia dilucida, Xestia elimata, Xestia praevia, Xestia badicollis	1.111111111	0	0.000577367	0
21	BOLD:AAA5964	2	1	0	Lepidoptera	Noctuidae	Xestia	Xestia oblata	1.111111111	0	0.000577367	0
22	BOLD:AAA6020	1	0	1	Diptera	Muscidae	Musca	Musca domestica, Musca albina, Musca sorbens	0	0.724637681	0	0.000401445
23	BOLD:AAA6021	1	0	2	Diptera	Muscidae	Musca	Musca larvipara, Musca sorbens	0	1.449275362	0	0.00080289
24	BOLD:AAA6275	0	0	1	Araneae	Thomisidae	Misumena	Misumena vatia	0	0.724637681	0	0.000401445
25	BOLD:AAA6454	2	2	0	Lepidoptera	Noctuidae	Noctua	Noctua fimbriata	2.222222222	0	0.001154734	0
26	BOLD:AAA6806	2	0	1	Lepidoptera	Noctuidae	Xestia	Xestia cohaesa, Xestia xanthographa	0	0.724637681	0	0.000401445
27	BOLD:AAA6822	1	3	3	Orthoptera	Acrididae	Pseudochorthippus	Pseudochorthippus curtipennis	3.333333333	2.173913043	0.001732102	0.001204336
28	BOLD:AAA6910	0	4	0	Araneae	Theridiidae	Enoplognatha	Enoplognatha caricis, Parasteatoda lunata, Enoplognatha ovata, Enoplognatha nr. latimana, Enoplognatha nr. ovata, Enoplognatha latimana	4.444444444	0	0.002309469	0
29	BOLD:AAA6912	2	0	1	Lepidoptera	Erebidae	Munona	Munona iridescens, Munona robpuschendorfi, Munona iridescensBE02	0	0.724637681	0	0.000401445
30	BOLD:AAA6940	2	1	0	Lepidoptera	Nymphalidae	Melanargia	Melanargia larissa, Melanargia titea, Melanargia lachesis, Melanargia sp., Melanargia galathea, Melanargia hylata, Melanargia syriaca, Melanargia grumi	1.111111111	0	0.000577367	0
31	BOLD:AAA7080	2	0	4	Lepidoptera	Saturniidae	Syntherata	Syntherata janetta, Syntherata escarlata	0	2.898550725	0	0.001605781
32	BOLD:AAA7188	0	4	8	Araneae	Philodromidae	Tibellus	Tibellus maritimus, Tibellus oblongus	4.444444444	5.797101449	0.002309469	0.003211562
33	BOLD:AAA7374	1	5	4	Diptera	Syrphidae	Sphaerophoria	Sphaerophoria bankowskae, Sphaerophoria infuscata, Sphaerophoria rueppelli, Sphaerophoria nr. philanthus, Sphaerophoria batava, Sphaerophoria sp., Sphaerophoria rueppellii, Sphaerophoria interrupta-group, Sphaerophoria sp. MA-1, Sphaerophoria cleoae, Sphaerophoria asymmetrica, Sphaerophoria fatarum, Sphaerophoria bengalensis, Sphaerophoria bifurcata, Sphaerophoria taeniata, Sphaerophoria interrup…	5.555555556	2.898550725	0.002886836	0.001605781
34	BOLD:AAA7404	2	1	0	Lepidoptera	Geometridae	Gymnoscelis	Gymnoscelis rufifasciata	1.111111111	0	0.000577367	0
35	BOLD:AAA7470	1	1	0	Diptera	Calliphoridae	Lucilia	Lucilia cf. caesarillustris INMLP 250, Lucilia caesarillustris, Lucilia cf. caesarillustris INMLP 262, Lucilia cf. caesarillustris INMLP 241, Lucilia cf. caesarillustris INMLP 256, Lucilia caesar, Lucilia cf. caesarillustris INMLP 255, Lucilia cf. caesarillustris INMLP 261, Lucilia cf. caesarillustris INMLP 260, Lucilia cf. caesarillustris INMLP 263, Lucilia illustris, Lucilia cf. caesarillustris…	1.111111111	0	0.000577367	0
36	BOLD:AAA7584	2	1	0	Lepidoptera	Nymphalidae	Melitaea	Melitaea deione, Melitaea nevadensis, Melitaea athalia, Melitaea sp., Melitaea diamina, Melitaea celadussa	1.111111111	0	0.000577367	0
37	BOLD:AAA7631	1	0	2	Hemiptera	Miridae	Adelphocoris	Adelphocoris lineolatus	0	1.449275362	0	0.00080289
38	BOLD:AAA7653	2	0	1	Lepidoptera	Notodontidae	Datana	Datana integerrima, Datana contracta, Datana ministra, Datana angusii, Datana sp., Datana mesillae, Datana modesta, Datana perspicua, Datana perfusa, Datana eileena, Datana robusta, Datana drexelii, Datana cochise, Datana diffidens, Datana neomexicana, Datana major, Datana ranaeceps	0	0.724637681	0	0.000401445
39	BOLD:AAA7985	2	0	1	Lepidoptera	Noctuidae	Condica	Condica cupentia, Condica cupienta	0	0.724637681	0	0.000401445
40	BOLD:AAA8017	2	4	10	Lepidoptera	Geometridae	Camptogramma	Camptogramma grisescens, Camptogramma bilineatum, Camptogramma bilineata, Camptogramma bistrigata	4.444444444	7.246376812	0.002309469	0.004014452
41	BOLD:AAA8256	2	3	1	Lepidoptera	Geometridae	Idaea	Idaea aversata, Idaea gelbrechti	3.333333333	0.724637681	0.001732102	0.000401445
42	BOLD:AAA8258	2	1	0	Lepidoptera	Geometridae	Idaea	Idaea straminata	1.111111111	0	0.000577367	0
43	BOLD:AAA8484	2	1	0	Lepidoptera	Geometridae	Alcis	Alcis repandata	1.111111111	0	0.000577367	0
44	BOLD:AAA8699	2	0	1	Lepidoptera	Tortricidae	Ditula	Ditula angustiorana	0	0.724637681	0	0.000401445
45	BOLD:AAA8863	2	0	3	Lepidoptera	Sphingidae	Sphinx, Hyloicus	Sphinx pinastri, Hyloicus pinastri, Sphinx maurorum	0	2.173913043	0	0.001204336
46	BOLD:AAA8931	1	2	1	Diptera	Calliphoridae	Calliphora	Calliphora nigribarbis, Calliphora vomitoria	2.222222222	0.724637681	0.001154734	0.000401445
535	BOLD:AAO2284	1	0	1	Coleoptera	Aderidae	Anidorus	Anidorus nigrinus	0	0.724637681	0	0.000401445
48	BOLD:AAA8983	2	1	14	Lepidoptera	Geometridae	Rhodometra	Rhodometra sacrariaAH01Et, Rhodometra sacraria	1.111111111	10.14492754	0.000577367	0.005620233
49	BOLD:AAA9053	2	1	0	Hymenoptera	Formicidae	Lasius	Lasius alienus	1.111111111	0	0.000577367	0
50	BOLD:AAB0373	2	5	9	Neuroptera	Chrysopidae	Chrysoperla	Chrysoperla sp. isolate 82, Chrysoperla zastrowi, Chrysoperla pallida, Chrysoperla sp. isolate 71, Chrysoperla agilis, Italochrysa italica, Chrysoperla sp. isolate 88, Chrysoperla lucasina, Chrysoperla carnea, Chrysoperla mediterranea, Chrysoperla plorabunda, Chrysoperla nipponensis, Chrysoperla sillemi	5.555555556	6.52173913	0.002886836	0.003613007
51	BOLD:AAB0407	1	0	1	Diptera	Tachinidae	Belvosia	Belvosia Woodley16	0	0.724637681	0	0.000401445
52	BOLD:AAB0753	0	1	4	Araneae	Araneidae	Larinioides	Larinioides sclopetarius, Larinioides patagiatus	1.111111111	2.898550725	0.000577367	0.001605781
53	BOLD:AAB0831	2	1	0	Lepidoptera	Oecophoridae	Hofmannophila	Hofmannophila pseudospretella	1.111111111	0	0.000577367	0
54	BOLD:AAB1058	2	1	0	Lepidoptera	Geometridae	Hypomecis, Ascotis	Hypomecis punctinalis, Ascotis AH01Ch	1.111111111	0	0.000577367	0
55	BOLD:AAB1094	2	0	1	Lepidoptera	Nymphalidae	Arethusana	Arethusana arethusa, Hipparchia arethusa	0	0.724637681	0	0.000401445
56	BOLD:AAB1148	1	3	4	Diptera	Chloropidae	Oscinella	Oscinella sp. 4, Oscinella frit, Oscinella sp., Oscinella sp. BOLD:AAB1148, Oscinella sp. TAW3	3.333333333	2.898550725	0.001732102	0.001605781
57	BOLD:AAB1548	2	0	1	Lepidoptera	Geometridae	Scopula	Scopula decorata	0	0.724637681	0	0.000401445
58	BOLD:AAB1640	2	0	1	Lepidoptera	Sphingidae	Sphinx	Sphinx sp., Sphinx dollii	0	0.724637681	0	0.000401445
59	BOLD:AAB1850	1	0	2	Hemiptera	Aphrophoridae	Philaenus	Philaenus tesselatus, Philaenus spumarius, Philaenus maghresignus	0	1.449275362	0	0.00080289
60	BOLD:AAB2132	2	1	0	Lepidoptera	Erebidae	Platarctia	Platarctia parthenos	1.111111111	0	0.000577367	0
61	BOLD:AAB2239	2	1	0	Lepidoptera	Geometridae, Crambidae, Erebidae	Herminia, Hydriris, Idaea	Herminia grisealis, Idaea biselata, Hydriris ornatalis	1.111111111	0	0.000577367	0
62	BOLD:AAB2523	2	1	0	Lepidoptera	Geometridae	Cyclophora	Cyclophora puppillaria	1.111111111	0	0.000577367	0
63	BOLD:AAB2866	1	7	0	Diptera	Syrphidae	Melanostoma	Melanostoma spec, Melanostoma scalare, Melanostoma sp. A, Melanostoma sp. B, Melanostoma mellinum-agg., Melanostoma orientale, Melanostoma dubium, Melanostoma mellinum, Melanostoma sp. BOLDAAB2866	7.777777778	0	0.00404157	0
64	BOLD:AAB3256	1	1	0	Diptera	Tephritidae	Chaetorellia	Chaetorellia acrolophi, Chaetorellia jaceae, Chaetorellia hestia	1.111111111	0	0.000577367	0
65	BOLD:AAB3582	2	1	0	Lepidoptera	Geometridae	Menophra	Menophra abruptaria	1.111111111	0	0.000577367	0
66	BOLD:AAB3693	2	0	1	Ephemeroptera	Ephemerellidae	Ephemerella	Serratella ignita, Ephemerella ignita, Ephemerella sp.	0	0.724637681	0	0.000401445
67	BOLD:AAB3830	2	0	4	Lepidoptera	Crambidae	Eudonia	Eudonia mercurella	0	2.898550725	0	0.001605781
68	BOLD:AAB3965	2	1	0	Lepidoptera	Noctuidae	Luperina	Resapamea testacea, Luperina testacea, Luperina siegeli, Luperina tiberina	1.111111111	0	0.000577367	0
69	BOLD:AAB4296	2	0	1	Lepidoptera	Tortricidae	Eucosma	Eucosma cana	0	0.724637681	0	0.000401445
70	BOLD:AAB4345	2	1	0	Lepidoptera	Noctuidae	Autographa	Autographa pulchrina, Autographa gamma	1.111111111	0	0.000577367	0
71	BOLD:AAB4699	2	1	0	Lepidoptera	Geometridae	Idaea	Idaea rubraria	1.111111111	0	0.000577367	0
72	BOLD:AAB4864	2	0	8	Lepidoptera	Hesperiidae	Ochlodes	Ochlodes faunus, Ochlodes sylvanus	0	5.797101449	0	0.003211562
73	BOLD:AAB5231	2	0	1	Lepidoptera	Geometridae	Charissa	Charissa obscurata	0	0.724637681	0	0.000401445
74	BOLD:AAB5577	1	2	2	Diptera	Syrphidae	Syrphus	Syrphus sexmaculatus, Syrphus sexmaculata, Syrphus opinator, Syrphus rectus, Syrphus vitripennis	2.222222222	1.449275362	0.001154734	0.00080289
75	BOLD:AAB5609	1	0	2	Diptera	Muscidae	Coenosia	Coenosia tigrina	0	1.449275362	0	0.00080289
76	BOLD:AAB5741	2	1	0	Lepidoptera	Erebidae	Isogona	Isogona Poole04	1.111111111	0	0.000577367	0
77	BOLD:AAB6579	1	8	5	Diptera	Calliphoridae	Calliphora	Calliphora pattoni, Calliphora subalpina, Calliphora alaskensis, Calliphora vicina, Calliphora loewi, Calliphora croceipalpis	8.888888889	3.623188406	0.004618938	0.002007226
78	BOLD:AAB6626	2	2	0	Lepidoptera	Noctuidae	Axylia	Axylia putris	2.222222222	0	0.001154734	0
79	BOLD:AAB6628	2	1	0	Lepidoptera	Nymphalidae, Lycaenidae	Satyrium, Melitaea	Satyrium ilicis, Melitaea didyma	1.111111111	0	0.000577367	0
80	BOLD:AAB6675	2	2	0	Lepidoptera	Geometridae	Hylaea	Hylaea cedricola, Hylaea fasciaria	2.222222222	0	0.001154734	0
81	BOLD:AAB6833	2	1	1	Lepidoptera	Erebidae	Eilema	Eilema AH03Gg, Eilema lurideola, Eilema complana	1.111111111	0.724637681	0.000577367	0.000401445
82	BOLD:AAB6980	2	1	0	Lepidoptera	Noctuidae	Stretchia	Stretchia pictipennis, Stretchia prima, Stretchia sp., Stretchia plusiaeformis	1.111111111	0	0.000577367	0
83	BOLD:AAB7000	2	1	1	Lepidoptera	Noctuidae	Caradrina	Caradrina aspersa, Caradrina flavirena	1.111111111	0.724637681	0.000577367	0.000401445
84	BOLD:AAB7159	2	2	0	Lepidoptera	Tortricidae	Cydia	Cydia medicaginis, Cydia ilipulana, Cydia sp., Cydia ulicetana, Cydia succedana	2.222222222	0	0.001154734	0
85	BOLD:AAB7420	2	1	1	Lepidoptera	Pyralidae	Sciota, Termioptycha, Etiella	Termioptycha nigrescens, Etiella zinckenella, Sciota fumella	1.111111111	0.724637681	0.000577367	0.000401445
86	BOLD:AAB7569	2	0	1	Hymenoptera	Ichneumonidae	Diadegma	Diadegma anurum, Diadegma semiclausum, Diadegma armillatum, Diadegma semiclausum x Diadegma fenestrale	0	0.724637681	0	0.000401445
87	BOLD:AAB7911	2	0	1	Diptera	Culicidae	Ochlerotatus, Aedes, Anopheles	Ochlerotatus sp. HANKV_BC_Contig3, Aedes geniculatus, Anopheles atroparvus, Ochlerotatus caspius, Ochlerotatus nr. caspius, Ochlerotatus detritus, Aedes caspius, Aedes dorsalis, Ochlerotatus sp. HANKV_BC_Contig2	0	0.724637681	0	0.000401445
88	BOLD:AAB8429	1	1	0	Diptera	Muscidae	Lispe	Lispe tentaculata	1.111111111	0	0.000577367	0
89	BOLD:AAB8516	2	0	1	Lepidoptera	Geometridae	Gnophos	Gnophos obfuscata	0	0.724637681	0	0.000401445
90	BOLD:AAB8626	1	0	2	Diptera	Tachinidae	Belvosia	Belvosia Woodley03A, Belvosia Woodley03D	0	1.449275362	0	0.00080289
91	BOLD:AAB8660	2	1	0	Lepidoptera	Erebidae	Diacrisia	Diacrisia sannio	1.111111111	0	0.000577367	0
92	BOLD:AAB8685	2	0	1	Lepidoptera	Erebidae	Leucanopsis	Leucanopsis stipulata	0	0.724637681	0	0.000401445
93	BOLD:AAB8686	2	0	1	Lepidoptera	Tortricidae	Bactra	Bactra lancealana, Bactra robustana	0	0.724637681	0	0.000401445
94	BOLD:AAB8710	2	1	0	Lepidoptera	Pyralidae	Phycita	Phycita roborella	1.111111111	0	0.000577367	0
95	BOLD:AAB8723	2	4	0	Lepidoptera	Erebidae	Lithosia	Lithosia quadra, Lithosia yuennanensis	4.444444444	0	0.002309469	0
96	BOLD:AAB8817	1	1	1	Diptera	Muscidae	Muscina	Muscina levida	1.111111111	0.724637681	0.000577367	0.000401445
97	BOLD:AAB9094	2	1	0	Lepidoptera	Geometridae	Pachycnemia	Pachycnemia hippocastanaria	1.111111111	0	0.000577367	0
98	BOLD:AAB9113	2	1	0	Lepidoptera	Noctuidae	Agrotis	Agrotis exclamationis	1.111111111	0	0.000577367	0
99	BOLD:AAB9151	2	1	0	Lepidoptera	Noctuidae	Mythimna	Mythimna impura	1.111111111	0	0.000577367	0
100	BOLD:AAB9591	2	5	3	Lepidoptera	Gelechiidae	Bryotropha	Bryotropha terrella	5.555555556	2.173913043	0.002886836	0.001204336
101	BOLD:AAB9618	2	2	0	Lepidoptera	Crambidae	Pyrausta	Pyrausta despicata	2.222222222	0	0.001154734	0
102	BOLD:AAB9711	1	0	1	Diptera	Tephritidae	Bactrocera	Bactrocera oleae	0	0.724637681	0	0.000401445
103	BOLD:AAB9712	1	0	1	Diptera	Tephritidae	Bactrocera	Bactrocera oleae	0	0.724637681	0	0.000401445
104	BOLD:AAB9779	2	1	0	Lepidoptera	Noctuidae	Anarta	Anarta oaklandiae, Anarta crotchii	1.111111111	0	0.000577367	0
105	BOLD:AAB9793	2	2	0	Lepidoptera	Noctuidae	Deltote, Protodeltote	Deltote pygarga, Protodeltote pygarga	2.222222222	0	0.001154734	0
106	BOLD:AAB9878	2	1	0	Lepidoptera	Tortricidae	Rhyacionia	Rhyacionia pinivorana, Rhyacionia hafneri	1.111111111	0	0.000577367	0
107	BOLD:AAB9980	2	1	0	Diptera	Chironomidae	Diamesa	Diamesa bertrami	1.111111111	0	0.000577367	0
108	BOLD:AAC0179	2	0	1	Lepidoptera	Noctuidae	Leucania	Leucania adjuta	0	0.724637681	0	0.000401445
109	BOLD:AAC0362	2	1	1	Lepidoptera	Noctuidae	Hoplodrina	Hoplodrina blanda	1.111111111	0.724637681	0.000577367	0.000401445
110	BOLD:AAC0640	2	2	1	Lepidoptera	Tortricidae	Cydia	Cydia sp. OPC-2013, Cydia splendana	2.222222222	0.724637681	0.001154734	0.000401445
111	BOLD:AAC0976	2	0	1	Lepidoptera	Nymphalidae	Hipparchia	Hipparchia statilinus	0	0.724637681	0	0.000401445
112	BOLD:AAC1110	2	1	0	Hymenoptera	Braconidae	Aleiodes	Aleiodes pterophorae, Aleiodes aff numberg, Aleiodes alternator, Aleiodes bicolor, Aleiodes coxalis, Aleiodes signatus01	1.111111111	0	0.000577367	0
113	BOLD:AAC1538	2	1	0	Lepidoptera	Erebidae	Herminia	Herminia tarsipennalis	1.111111111	0	0.000577367	0
114	BOLD:AAC1877	2	3	3	Lepidoptera	Geometridae	Ematurga	Ematurga atomaria, Ematurga amitaria	3.333333333	2.173913043	0.001732102	0.001204336
115	BOLD:AAC2163	2	1	0	Lepidoptera	Nymphalidae	Pyronia	Pyronia bathseba	1.111111111	0	0.000577367	0
116	BOLD:AAC2171	1	1	0	Diptera	Tephritidae	Terellia	Terellia serratulae, Terellia cf. longicauda, Terellia cf. serratulae, Terellia virens, Terellia sp., Terellia longicauda	1.111111111	0	0.000577367	0
117	BOLD:AAC2354	2	2	2	Lepidoptera	Noctuidae	Mythimna	Mythimna ferrago	2.222222222	1.449275362	0.001154734	0.00080289
118	BOLD:AAC2355	2	1	0	Lepidoptera	Noctuidae	Mythimna	Mythimna ferrago	1.111111111	0	0.000577367	0
119	BOLD:AAC2499	1	1	4	Diptera	Drosophilidae	Drosophila	Drosophila suzukii	1.111111111	2.898550725	0.000577367	0.001605781
120	BOLD:AAC2855	1	1	0	Diptera	Sepsidae	Sepsis	Sepsis neocynipsea, Sepsis cynipsea	1.111111111	0	0.000577367	0
121	BOLD:AAC3094	1	0	1	Diptera	Tephritidae	Tephritis	Tephritis sp.	0	0.724637681	0	0.000401445
122	BOLD:AAC3095	1	1	2	Diptera	Tephritidae	Tephritis	Tephritis cf. matricariae, Tephritis sp.	1.111111111	1.449275362	0.000577367	0.00080289
123	BOLD:AAC3096	1	1	3	Diptera	Tephritidae	Tephritis	Tephritis formosa	1.111111111	2.173913043	0.000577367	0.001204336
124	BOLD:AAC3098	1	1	2	Diptera	Tephritidae	Tephritis	Tephritis neesii, Tephritis sp., Tephritis divisa, Tephritis sp. BOLD:AAC3098, Tephritis mutabilis, Tephritis cf. neesii, Tephritis leontodontis, Tephritis cf. matricariae, Tephritis separata	1.111111111	1.449275362	0.000577367	0.00080289
125	BOLD:AAC3101	1	0	4	Diptera	Tephritidae	Tephritis	Tephritis cf. heliophila, Tephritis sp.	0	2.898550725	0	0.001605781
126	BOLD:AAC3397	1	3	6	Orthoptera	Acrididae	Chorthippus	Chorthippus dorsatus, Chorthippus dichrous, Chorthippus mollis, Chorthippus parallelus	3.333333333	4.347826087	0.001732102	0.002408671
127	BOLD:AAC3398	1	1	0	Orthoptera	Acrididae	Chorthippus	Chorthippus albomarginatus, Chorthippus ferdinandi, Chorthippus oschei, Chorthippus karelini, Chorthippus lacustris	1.111111111	0	0.000577367	0
128	BOLD:AAC3399	1	5	1	Orthoptera	Acrididae	Chorthippus	Chorthippus dorsatus, Chorthippus montanus, Chorthippus parallelus	5.555555556	0.724637681	0.002886836	0.000401445
129	BOLD:AAC3438	1	3	0	Orthoptera	Trigonidiidae	Nemobius	Nemobius sylvestris	3.333333333	0	0.001732102	0
130	BOLD:AAC3884	2	1	1	Lepidoptera	Noctuidae	Agrotis	Agrotis trux, Agrotis scotacra, Agrotis segetum	1.111111111	0.724637681	0.000577367	0.000401445
131	BOLD:AAC4080	2	1	1	Lepidoptera	Crambidae	Elophila	Elophila nymphaeata	1.111111111	0.724637681	0.000577367	0.000401445
132	BOLD:AAC4213	2	1	0	Lepidoptera	Tortricidae	Clepsis	Clepsis siciliana, Clepsis consimilana	1.111111111	0	0.000577367	0
133	BOLD:AAC4539	1	0	1	Diptera	Sarcophagidae	Parasarcophaga, Sarcophaga	Sarcophaga dux, Parasarcophaga brevicornis, Sarcophaga brevicornis	0	0.724637681	0	0.000401445
134	BOLD:AAC4601	2	3	0	Lepidoptera	Tortricidae	Rhyacionia	Rhyacionia pinicolana	3.333333333	0	0.001732102	0
135	BOLD:AAC5023	2	0	4	Lepidoptera	Tortricidae	Cydia	Cydia fagiglandana	0	2.898550725	0	0.001605781
136	BOLD:AAC5132	2	2	0	Lepidoptera	Tineidae	Nemapogon	Nemapogon ruricolella	2.222222222	0	0.001154734	0
137	BOLD:AAC5167	2	1	0	Lepidoptera	Geometridae	Pero	Pero infantalis CR1, Pero infantilis, Pero infantalis CR2	1.111111111	0	0.000577367	0
138	BOLD:AAC5440	2	0	1	Lepidoptera	Tortricidae	Piniphila	Piniphila bifasciana, Piniphila silphana	0	0.724637681	0	0.000401445
139	BOLD:AAC5487	2	7	8	Lepidoptera	Noctuidae	Mythimna	Mythimna albipuncta	7.777777778	5.797101449	0.00404157	0.003211562
140	BOLD:AAC5490	2	0	2	Lepidoptera	Erebidae	Lophocampa	Lophocampa citrina, Lophocampa EspinozaF09, Lophocampa Espinoza03, Lophocampa maroniensis CR1, Lophocampa sp., Lophocampa subvitreata	0	1.449275362	0	0.00080289
141	BOLD:AAC5511	2	1	0	Lepidoptera	Noctuidae	Helicoverpa	Helicoverpa hardwicki	1.111111111	0	0.000577367	0
142	BOLD:AAC5564	1	1	0	Hemiptera	Miridae	Adelphocoris	Adelphocoris rapidus	1.111111111	0	0.000577367	0
143	BOLD:AAC5779	1	15	19	Orthoptera	Acrididae	Chorthippus	Chorthippus bornhalmi, Chorthippus pamiricus, Chorthippus mollis, Chorthippus cazurroi, Chorthippus binotatus, Chorthippus pullus, Chorthippus yersini, Chorthippus apricarius, Chorthippus maritimus, Chorthippus brunneus, Chorthippus macrocerus, Chorthippus aethalinus, Chorthippus vagans, Gomphocerippus rufus, Chorthippus biguttulus, Chorthippus dorsatus, Chorthippus jacobsi, Italohippus albicornis	16.66666667	13.76811594	0.008660508	0.007627459
144	BOLD:AAC5906	2	5	1	Lepidoptera	Pyralidae	Endotricha	Endotricha flammealis	5.555555556	0.724637681	0.002886836	0.000401445
145	BOLD:AAC6088	1	5	2	Diptera	Syrphidae	Syrphus	Syrphus torvus	5.555555556	1.449275362	0.002886836	0.00080289
146	BOLD:AAC6157	2	1	0	Lepidoptera	Pyralidae	Ephestia	Ephestia elutella	1.111111111	0	0.000577367	0
147	BOLD:AAC6291	1	0	1	Diptera	Syrphidae	Syritta	Syritta pipiens	0	0.724637681	0	0.000401445
148	BOLD:AAC6347	1	3	21	Hemiptera	Aphididae	Eulachnus	Eulachnus rileyi, Eulachnus tauricus	3.333333333	15.2173913	0.001732102	0.008430349
149	BOLD:AAC6406	2	1	0	Lepidoptera	Lycaenidae	Satyrium	Satyrium esculi	1.111111111	0	0.000577367	0
150	BOLD:AAC6833	1	0	3	Diptera	Syrphidae	Simosyrphus, Episyrphus	Episyrphus viridaureus, Simosyrphus grandicornis, Episyrphus obligatus, Episyrphus balteatus	0	2.173913043	0	0.001204336
151	BOLD:AAC6919	1	0	1	Hemiptera	Pentatomidae	Nezara	Nezara viridula	0	0.724637681	0	0.000401445
152	BOLD:AAC7175	2	0	1	Lepidoptera	Noctuidae	Leucania	Leucania oregona	0	0.724637681	0	0.000401445
153	BOLD:AAC7293	2	2	6	Lepidoptera	Geometridae	Bupalus	Bupalus piniaria	2.222222222	4.347826087	0.001154734	0.002408671
154	BOLD:AAC7414	2	0	1	Lepidoptera	Noctuidae	Eupsilia, Chortodes	Chortodes extrema, Eupsilia transversa	0	0.724637681	0	0.000401445
155	BOLD:AAC7664	2	1	0	Lepidoptera	Noctuidae	Agrochola	Agrochola lychnidis	1.111111111	0	0.000577367	0
156	BOLD:AAC7811	2	1	0	Lepidoptera	Gelechiidae	Chionodes, Neofriseria	Chionodes fumatella, Neofriseria peliella	1.111111111	0	0.000577367	0
157	BOLD:AAC7812	2	1	0	Lepidoptera	Gelechiidae	Neofriseria	Neofriseria singula, Neofriseria peliella	1.111111111	0	0.000577367	0
158	BOLD:AAC7833	2	1	0	Trichoptera	Leptoceridae	Athripsodes	Athripsodes bilineatus, Athripsodes albifrons	1.111111111	0	0.000577367	0
159	BOLD:AAC7993	1	0	1	Hemiptera	Alydidae	Alydus	Alydus calcaratus, Alydus eurinus, Alydus conspersus	0	0.724637681	0	0.000401445
160	BOLD:AAC8095	2	0	1	Lepidoptera	Gelechiidae	Telphusa, Recurvaria	Telphusa latifasciella	0	0.724637681	0	0.000401445
161	BOLD:AAC8100	2	2	1	Lepidoptera	Zygaenidae	Zygaena	Zygaena filipendulae	2.222222222	0.724637681	0.001154734	0.000401445
162	BOLD:AAC8167	2	4	0	Lepidoptera	Noctuidae	Agrochola	Agrochola litura	4.444444444	0	0.002309469	0
163	BOLD:AAC8302	2	0	2	Lepidoptera	Tortricidae	Pammene	Pammene fasciana, Pammene herrichiana	0	1.449275362	0	0.00080289
164	BOLD:AAC8982	2	2	0	Lepidoptera	Noctuidae	Lycophotia	Lycophotia porphyrea	2.222222222	0	0.001154734	0
165	BOLD:AAC9098	2	0	1	Lepidoptera	Geometridae	Lythria	Lythria purpuraria, Lythria purpuraria NP01	0	0.724637681	0	0.000401445
166	BOLD:AAC9213	2	0	1	Lepidoptera	Geometridae	Dyscia	Dyscia distinctaria	0	0.724637681	0	0.000401445
167	BOLD:AAC9244	2	1	0	Hymenoptera	Ichneumonidae	Dusona	Dusona angustifrons, Dusona carpathica, Dusona minor	1.111111111	0	0.000577367	0
168	BOLD:AAD0001	2	1	1	Lepidoptera	Ypsolophidae	Ypsolopha	Ypsolopha ustella	1.111111111	0.724637681	0.000577367	0.000401445
169	BOLD:AAD0008	1	0	1	Diptera	Tephritidae	Tephritis	Tephritis vespertina	0	0.724637681	0	0.000401445
170	BOLD:AAD0229	2	2	0	Lepidoptera	Noctuidae	Noctua	Noctua interjecta	2.222222222	0	0.001154734	0
171	BOLD:AAD0500	2	3	3	Lepidoptera	Hepialidae	Hepialus, Triodia	Triodia sylvina	3.333333333	2.173913043	0.001732102	0.001204336
172	BOLD:AAD0642	1	4	2	Diptera	Muscidae	Helina	Helina duplicata, Helina reversio	4.444444444	1.449275362	0.002309469	0.00080289
173	BOLD:AAD0741	2	1	0	Lepidoptera	Gelechiidae	Pseudotelphusa	Pseudotelphusa paripunctella	1.111111111	0	0.000577367	0
174	BOLD:AAD0839	2	1	0	Lepidoptera	Lasiocampidae	Macrothylacia	Macrothylacia digramma, Macrothylacia rubi	1.111111111	0	0.000577367	0
175	BOLD:AAD0853	1	13	2	Diptera	Scathophagidae	Scathophaga	Scathophaga lutaria, Scathophaga hiemalis, Scathophaga furcata, Scathophaga stercoraria, Scathophaga inquinata, Scathophaga suilla	14.44444444	1.449275362	0.007505774	0.00080289
176	BOLD:AAD0864	2	1	4	Lepidoptera	Noctuidae	Mythimna	Mythimna formosana	1.111111111	2.898550725	0.000577367	0.001605781
177	BOLD:AAD1119	2	1	0	Lepidoptera	Lasiocampidae	Malacosoma	Malacosoma neustria	1.111111111	0	0.000577367	0
178	BOLD:AAD1127	0	7	10	Araneae	Tetragnathidae	Metellina	Metellina mengei, Metellina segmentata	7.777777778	7.246376812	0.00404157	0.004014452
179	BOLD:AAD1130	2	2	6	Lepidoptera	Geometridae	Euphyia	Euphyia biangulata	2.222222222	4.347826087	0.001154734	0.002408671
180	BOLD:AAD1207	1	0	1	Hemiptera	Pentatomidae	Sciocoris	Sciocoris homalonotus, Sciocoris microphthalmus	0	0.724637681	0	0.000401445
181	BOLD:AAD1430	2	0	1	Lepidoptera	Pyralidae	Ephestia	Ephestia sp., Ephestia parasitella, Ephestia woodiella	0	0.724637681	0	0.000401445
182	BOLD:AAD1478	2	0	1	Lepidoptera	Noctuidae	Apterogenum, Parastichtis, Fissipunctia	Parastichtis ypsillon, Fissipunctia ypsillon, Apterogenum ypsillon	0	0.724637681	0	0.000401445
183	BOLD:AAD1501	2	1	3	Lepidoptera	Gelechiidae	Neofaculta	Neofaculta ericetella	1.111111111	2.173913043	0.000577367	0.001204336
184	BOLD:AAD1701	1	0	6	Orthoptera	Tettigoniidae	Horatosphaga	Horatosphaga heteromorpha	0	4.347826087	0	0.002408671
185	BOLD:AAD1907	2	1	1	Lepidoptera	Geometridae	Aspitates	Aspitates gilvaria	1.111111111	0.724637681	0.000577367	0.000401445
186	BOLD:AAD2041	1	0	6	Diptera	Dolichopodidae	Condylostylus	Condylostylus inermis, Condylostylus nigrofemoratus, Condylostylus connectans, Condylostylus caudatus, Condylostylus flavipes	0	4.347826087	0	0.002408671
187	BOLD:AAD2243	2	2	3	Lepidoptera	Pyralidae	Synaphe	Synaphe punctalis	2.222222222	2.173913043	0.001154734	0.001204336
188	BOLD:AAD2267	2	1	1	Lepidoptera	Gelechiidae	Aproaerema	Aproaerema anthyllidella	1.111111111	0.724637681	0.000577367	0.000401445
189	BOLD:AAD2421	2	2	19	Lepidoptera	Crambidae	Pediasia, Agriphila	Agriphila inquinatella, Pediasia aridella	2.222222222	13.76811594	0.001154734	0.007627459
190	BOLD:AAD2434	1	1	5	Diptera	Tephritidae	Acanthiophilus	Acanthiophilus helianthi, Acanthiophilus walkeri	1.111111111	3.623188406	0.000577367	0.002007226
191	BOLD:AAD2491	2	3	0	Diptera	Tipulidae	Tipula	Tipula vernalis	3.333333333	0	0.001732102	0
192	BOLD:AAD2587	2	1	0	Lepidoptera	Gracillariidae	Caloptilia	Caloptilia robustella	1.111111111	0	0.000577367	0
193	BOLD:AAD2597	1	2	6	Diptera	Tephritidae	Tephritis	Tephritis matricariae	2.222222222	4.347826087	0.001154734	0.002408671
194	BOLD:AAD2603	2	0	1	Lepidoptera	Geometridae	Tephronia	Tephronia sepiaria	0	0.724637681	0	0.000401445
195	BOLD:AAD4170	0	0	1	Araneae	Araneidae	Agalenatea, Araneus	Agalenatea redii, Araneus sp.	0	0.724637681	0	0.000401445
196	BOLD:AAD4213	2	1	1	Lepidoptera	Geometridae	Eucyclodes	Eucyclodes leptocosma, Eucyclodes speciosa	1.111111111	0.724637681	0.000577367	0.000401445
197	BOLD:AAD4493	2	6	10	Lepidoptera	Crambidae	Pediasia	Pediasia contaminella	6.666666667	7.246376812	0.003464203	0.004014452
198	BOLD:AAD4561	2	1	0	Lepidoptera	Geometridae	Cratoptera, Eusarca	Cratoptera zarumata, Eusarca sp.	1.111111111	0	0.000577367	0
199	BOLD:AAD4698	2	0	2	Lepidoptera	Autostichidae	Symmoca	Symmoca signatella	0	1.449275362	0	0.00080289
200	BOLD:AAD4803	2	2	0	Lepidoptera	Noctuidae	Noctua	Noctua interposita	2.222222222	0	0.001154734	0
201	BOLD:AAD4822	2	3	0	Lepidoptera	Alucitidae	Alucita	Alucita hexadactyla	3.333333333	0	0.001732102	0
202	BOLD:AAD5253	2	1	0	Diptera	Chironomidae	Thienemanniella	Thienemanniella xena, Thienemanniella vittata	1.111111111	0	0.000577367	0
203	BOLD:AAD5260	1	0	1	Diptera	Tephritidae	Trupanea	Trupanea stellata	0	0.724637681	0	0.000401445
778	BOLD:ABU6236	1	1	0	Coleoptera	Aderidae			1.111111111	0	0.000577367	0
205	BOLD:AAD5689	2	4	5	Lepidoptera	Noctuidae	Leucania	Leucania obsoleta	4.444444444	3.623188406	0.002309469	0.002007226
206	BOLD:AAD6093	1	0	1	Diptera	Tephritidae	Tephritis	Tephritis cf. heliophila, Tephritis heliophila	0	0.724637681	0	0.000401445
207	BOLD:AAD6230	2	1	5	Lepidoptera	Noctuidae	Mythimna	Mythimna pudorina	1.111111111	3.623188406	0.000577367	0.002007226
208	BOLD:AAD6457	2	1	0	Lepidoptera	Noctuidae	Agrochola	Agrochola helvola	1.111111111	0	0.000577367	0
209	BOLD:AAD6780	2	1	0	Lepidoptera	Noctuidae	Euthales, Cryphia	Cryphia pallida, Euthales ochsiAH01It, Euthales ochsi, Cryphia ochsi, Cryphia algae	1.111111111	0	0.000577367	0
210	BOLD:AAD6889	2	1	1	Lepidoptera	Depressariidae	Agonopterix	Agonopterix alstromeriana, Agonopterix alstroemeriana	1.111111111	0.724637681	0.000577367	0.000401445
211	BOLD:AAD6933	2	0	1	Lepidoptera	Drepanidae	Tethea	Tethea ocularis	0	0.724637681	0	0.000401445
212	BOLD:AAD7067	2	0	1	Lepidoptera	Pterophoridae	Crombrugghia	Crombrugghia propedistans, Crombrugghia tristis, Oxyptilus distans, Crombrugghia sp., Crombrugghia jaeckhi, Crombrugghia distans, Crombrugghia nr. distans	0	0.724637681	0	0.000401445
213	BOLD:AAD7208	2	1	0	Trichoptera	Leptoceridae	Oecetis	Oecetis tsudai, Oecetis testacea	1.111111111	0	0.000577367	0
214	BOLD:AAD7263	2	1	0	Lepidoptera	Noctuidae	Pseudobryomima	Pseudobryomima distans, Pseudobryomima fallax	1.111111111	0	0.000577367	0
215	BOLD:AAD7672	2	1	0	Lepidoptera	Pyralidae	Salebriaria, Oncocera	Oncocera semirubella, Salebriaria semirubella	1.111111111	0	0.000577367	0
216	BOLD:AAD8257	0	0	1	Blattodea	Ectobiidae	Phyllodromica	Phyllodromica subaptera, Phyllodromica iberica	0	0.724637681	0	0.000401445
217	BOLD:AAD8619	2	0	1	Lepidoptera	Gracillariidae	Phyllonorycter	Phyllonorycter populifoliella	0	0.724637681	0	0.000401445
218	BOLD:AAD8763	2	0	2	Hymenoptera	Formicidae	Lasius	Lasius cinereus, Lasius grandis, Lasius niger, Lasius brunneus	0	1.449275362	0	0.00080289
219	BOLD:AAD8992	1	0	1	Hymenoptera	Tenthredinidae	Tenthredopsis	Tenthredopsis cf. scutellaris, Tenthredopsis nassata, Tenthredopsis scutellaris, Tenthredopsis coquebertii, Tenthredopsis 014litt. v nigripes, Tenthredopsis ornata, Tenthredopsis 018 litterata M2, Tenthredopsis sp., Tenthredopsis sordida, Tenthredopsis friesei, Tenthredopsis 017 litterata M1, Tenthredopsis litterata, Tenthredopsis 013litt. v cordata, Tenthredopsis 020nr nassata GR	0	0.724637681	0	0.000401445
220	BOLD:AAD9042	2	0	1	Lepidoptera	Erebidae	Coscinia	Coscinia cribraria	0	0.724637681	0	0.000401445
221	BOLD:AAD9238	2	0	1	Lepidoptera	Erebidae	Apistosia	Apistosia sp. 1-ML, Apistosia judas	0	0.724637681	0	0.000401445
222	BOLD:AAD9588	2	2	0	Lepidoptera	Gracillariidae	Phyllonorycter	Phyllonorycter messaniella	2.222222222	0	0.001154734	0
223	BOLD:AAD9604	2	2	0	Lepidoptera	Argyresthiidae	Argyresthia	Argyresthia bonnetella	2.222222222	0	0.001154734	0
224	BOLD:AAD9833	1	1	2	Orthoptera	Acrididae	Stenobothrus, Myrmeleotettix	Stenobothrus stigmaticus, Myrmeleotettix maculatus, Stenobothrus crassipes	1.111111111	1.449275362	0.000577367	0.00080289
225	BOLD:AAE0041	2	4	6	Lepidoptera	Noctuidae	Mythimna	Mythimna vitellina	4.444444444	4.347826087	0.002309469	0.002408671
226	BOLD:AAE0161	2	0	3	Lepidoptera	Noctuidae	Mythimna	Mythimna hamata	0	2.173913043	0	0.001204336
227	BOLD:AAE0188	2	1	0	Lepidoptera	Noctuidae	Elaphria	Elaphria venustula	1.111111111	0	0.000577367	0
228	BOLD:AAE0456	0	2	2	Dermaptera	Forficulidae	Forficula	Forficula auricularia-B	2.222222222	1.449275362	0.001154734	0.00080289
229	BOLD:AAE0683	1	1	0	Diptera	Calliphoridae	Calliphora	Calliphora nigribarbis, Calliphora lata	1.111111111	0	0.000577367	0
230	BOLD:AAE1090	2	0	1	Lepidoptera	Coleophoridae	Coleophora	Coleophora JFL110	0	0.724637681	0	0.000401445
231	BOLD:AAE1108	1	5	3	Orthoptera	Acrididae	Omocestus	Omocestus rufipes, Omocestus haemorrhoidalis, Omocestus viridulus	5.555555556	2.173913043	0.002886836	0.001204336
232	BOLD:AAE1445	2	1	0	Lepidoptera	Gelechiidae	Xenolechia	Xenolechia aethiops, Xenolechia velatella, Xenolechia pseudovulgella	1.111111111	0	0.000577367	0
233	BOLD:AAE1452	2	2	4	Lepidoptera	Noctuidae	Anarta	Anarta myrtilli	2.222222222	2.898550725	0.001154734	0.001605781
234	BOLD:AAE1854	2	1	0	Lepidoptera	Noctuidae	Xestia	Xestia castanea, Xestia xanthographa	1.111111111	0	0.000577367	0
235	BOLD:AAE2841	2	1	0	Lepidoptera	Geometridae	Cyclophora	Cyclophora pendularia	1.111111111	0	0.000577367	0
236	BOLD:AAE3133	1	8	10	Diptera	Muscidae	Helina	Helina evecta	8.888888889	7.246376812	0.004618938	0.004014452
237	BOLD:AAE3275	1	4	1	Diptera	Muscidae	Lispocephala	Lispocephala alma	4.444444444	0.724637681	0.002309469	0.000401445
238	BOLD:AAE3308	2	0	1	Lepidoptera	Noctuidae	Leucania	Leucania humidicola, Leucania infatuans	0	0.724637681	0	0.000401445
239	BOLD:AAE3471	2	2	0	Lepidoptera	Noctuidae	Axylia	Axylia cinerosa	2.222222222	0	0.001154734	0
240	BOLD:AAE3673	2	1	0	Lepidoptera	Noctuidae	Eugnorisma	Eugnorisma glareosa	1.111111111	0	0.000577367	0
241	BOLD:AAE3697	2	0	1	Diptera	Chironomidae	Paratanytarsus	Paratanytarsus dissimilis	0	0.724637681	0	0.000401445
242	BOLD:AAE4069	2	1	0	Lepidoptera	Cossidae	Cossus	Cossus cossus	1.111111111	0	0.000577367	0
243	BOLD:AAE4245	0	1	2	Araneae	Pisauridae	Pisaura	Pisaura mirabilis	1.111111111	1.449275362	0.000577367	0.00080289
244	BOLD:AAE4622	2	0	1	Ephemeroptera	Baetidae	Baetis, Alainites	Alainites muticus, Baetis sp., Baetis muticus	0	0.724637681	0	0.000401445
245	BOLD:AAE4719	2	1	0	Lepidoptera	Gracillariidae	Phyllonorycter	Phyllonorycter roboris	1.111111111	0	0.000577367	0
246	BOLD:AAE4732	2	1	0	Lepidoptera	Erebidae	Arctia, Platyprepia	Platyprepia virginalis, Arctia virginalis	1.111111111	0	0.000577367	0
247	BOLD:AAE4949	1	0	1	Diptera	Tabanidae	Hybomitra	Hybomitra distinguenda, Hybomitra tropica, Hybomitra lundbecki	0	0.724637681	0	0.000401445
248	BOLD:AAE5173	2	1	0	Diptera	Psychodidae	PschodididGC, Clogmia	Clogmia albipunctata, PschodididGC sp. 1	1.111111111	0	0.000577367	0
249	BOLD:AAE5570	1	0	1	Odonata	Coenagrionidae	Ischnura	Ischnura elegans, Ischnura graellsii, Ischnura sp., Ischnura saharensis	0	0.724637681	0	0.000401445
250	BOLD:AAE6147	1	0	1	Hymenoptera	Argidae	Arge	Arge melanochra, Arge cingulata, Arge cyanocrocea	0	0.724637681	0	0.000401445
251	BOLD:AAE6514	1	1	0	Orthoptera	Tettigoniidae	Pholidoptera	Pholidoptera griseoaptera	1.111111111	0	0.000577367	0
252	BOLD:AAE6869	2	0	5	Lepidoptera	Crambidae	Agriphila	Agriphila geniculea, Agriphila tolli, Agriphila sp.	0	3.623188406	0	0.002007226
253	BOLD:AAE6931	1	1	0	Diptera	Muscidae	Helina	Helina obscurata	1.111111111	0	0.000577367	0
254	BOLD:AAE6991	2	4	0	Lepidoptera	Oecophoridae	Harpella	Harpella forficella	4.444444444	0	0.002309469	0
255	BOLD:AAE7040	2	1	0	Lepidoptera	Noctuidae	Antitype	Antitype chi	1.111111111	0	0.000577367	0
256	BOLD:AAE7186	2	1	0	Hymenoptera	Braconidae	Praon	Praon sp. 1 MM-2013, Praon bicolor, Praon volucre	1.111111111	0	0.000577367	0
257	BOLD:AAE7201	0	1	0	Araneae	Lycosidae	Pardosa	Pardosa lugubris s.l, Pardosa lugubris, Pardosa sp., Pardosa saltans, Pardosa alacris, Pardosa cf. lugubris, Pardosa caucasica, Pardosa koponeni	1.111111111	0	0.000577367	0
258	BOLD:AAE8174	2	2	0	Lepidoptera	Geometridae	Psaliodes	Psaliodes miniata group, Psaliodes miniataAH01Ec	2.222222222	0	0.001154734	0
259	BOLD:AAE8290	2	1	0	Lepidoptera	Lypusidae	Agnoea, Pseudatemelia	Pseudatemelia flavifrontella, Agnoea flavifrontella	1.111111111	0	0.000577367	0
260	BOLD:AAE8590	1	0	1	Diptera	Calliphoridae	Triceratopyga	Triceratopyga calliphoroides	0	0.724637681	0	0.000401445
261	BOLD:AAE8821	2	1	0	Lepidoptera	Coleophoridae	Coleophora	Coleophora mayrella, Coleophora gnaphalii, Coleophora caespititiella	1.111111111	0	0.000577367	0
262	BOLD:AAE9315	2	2	0	Lepidoptera	Erebidae	Catocala	Catocala wolfi	2.222222222	0	0.001154734	0
263	BOLD:AAE9358	1	0	1	Diptera	Tephritidae	Tephritis	Tephritis brachyura, Tephritis araneosa, Tephritis signatipennis, Tephritis michiganensis	0	0.724637681	0	0.000401445
264	BOLD:AAE9838	2	0	1	Lepidoptera	Gelechiidae	Scrobipalpa	Scrobipalpa artemisiella, Scrobipalpa stangei	0	0.724637681	0	0.000401445
265	BOLD:AAE9886	2	1	0	Lepidoptera	Drepanidae	Watsonalla	Drepana cultraria, Watsonalla uncinula, Watsonalla cultraria	1.111111111	0	0.000577367	0
266	BOLD:AAE9950	2	0	2	Lepidoptera	Noctuidae	Polymixis	Polymixis flavicincta	0	1.449275362	0	0.00080289
267	BOLD:AAF0414	2	3	7	Lepidoptera	Blastobasidae	Blastobasis	Blastobasis phycidella	3.333333333	5.072463768	0.001732102	0.002810116
268	BOLD:AAF0435	2	2	0	Lepidoptera	Erebidae	Polypogon	Polypogon tentacularia	2.222222222	0	0.001154734	0
269	BOLD:AAF0575	2	0	1	Lepidoptera	Tortricidae	Anopina	Anopina triangulana	0	0.724637681	0	0.000401445
270	BOLD:AAF0703	0	1	0	Araneae	Lycosidae	Hogna	Hogna radiata	1.111111111	0	0.000577367	0
271	BOLD:AAF0933	2	1	1	Trichoptera	Hydropsychidae	Hydropsyche	Hydropsyche exocellata	1.111111111	0.724637681	0.000577367	0.000401445
272	BOLD:AAF1101	2	1	1	Lepidoptera	Noctuidae	Hoplodrina	Hoplodrina respersa	1.111111111	0.724637681	0.000577367	0.000401445
273	BOLD:AAF1102	2	1	2	Lepidoptera	Noctuidae	Hoplodrina	Hoplodrina hesperica, Hoplodrina respersa	1.111111111	1.449275362	0.000577367	0.00080289
274	BOLD:AAF1328	2	0	1	Lepidoptera	Noctuidae	Anhimella	Anhimella perbrunnea	0	0.724637681	0	0.000401445
275	BOLD:AAF1347	2	0	1	Lepidoptera	Gelechiidae	Dichomeris	Dichomeris alacella	0	0.724637681	0	0.000401445
276	BOLD:AAF1506	2	1	0	Lepidoptera	Gelechiidae	Caryocolum	Caryocolum tricolorella	1.111111111	0	0.000577367	0
277	BOLD:AAF1937	1	1	0	Hemiptera	Aphididae	Hayhurstia	Hayhurstia atriplicis	1.111111111	0	0.000577367	0
278	BOLD:AAF2021	1	0	1	Orthoptera	Tettigoniidae	Tessellana	Tessellana tessellata	0	0.724637681	0	0.000401445
279	BOLD:AAF2101	2	0	1	Lepidoptera	Crambidae	Catoptria	Catoptria dimorphellus, Catoptria mytilella	0	0.724637681	0	0.000401445
280	BOLD:AAF2115	2	0	1	Lepidoptera	Crambidae	Catoptria	Catoptria fulgidella	0	0.724637681	0	0.000401445
281	BOLD:AAF2345	2	1	1	Diptera	Chironomidae	Cricotopus	Cricotopus annulator	1.111111111	0.724637681	0.000577367	0.000401445
282	BOLD:AAF2374	1	0	1	Diptera	Syrphidae	Scaeva	Scaeva dignota, Scaeva albomaculata, Scaeva pyrastri	0	0.724637681	0	0.000401445
283	BOLD:AAF2520	2	1	0	Lepidoptera	Hepialidae	Korscheltellus, Pharmacis	Korscheltellus fusconebulosa, Pharmacis fusconebulosa	1.111111111	0	0.000577367	0
284	BOLD:AAF2829	2	1	1	Ephemeroptera	Baetidae	Baetis	Baetis rhodani, Baetis atlanticus, Baetis vernus	1.111111111	0.724637681	0.000577367	0.000401445
285	BOLD:AAF2901	2	0	1	Diptera	Culicidae	Ochlerotatus, Aedes	Aedes condolescens, Ochlerotatus condolescens	0	0.724637681	0	0.000401445
286	BOLD:AAF3086	2	0	3	Lepidoptera	Geometridae	Idaea	Idaea circuitaria, Idaea mimosaria	0	2.173913043	0	0.001204336
287	BOLD:AAF3090	2	0	1	Lepidoptera	Geometridae	Idaea	Idaea renataria, Idaea mediaria	0	0.724637681	0	0.000401445
288	BOLD:AAF3103	2	1	1	Lepidoptera	Noctuidae	Amiana	Amiana niama	1.111111111	0.724637681	0.000577367	0.000401445
289	BOLD:AAF3207	2	0	1	Lepidoptera	Tineidae	Stenoptinea	Stenoptinea cyaneimarmorella	0	0.724637681	0	0.000401445
290	BOLD:AAF4609	2	1	0	Lepidoptera	Noctuidae	Aletia	Aletia consanguinis	1.111111111	0	0.000577367	0
291	BOLD:AAF4675	2	0	1	Lepidoptera	Oecophoridae	Bathrosterra	Bathrosterra macrotricha	0	0.724637681	0	0.000401445
292	BOLD:AAF4729	2	1	0	Lepidoptera	Noctuidae	Epipsilia	Epipsilia grisescens	1.111111111	0	0.000577367	0
293	BOLD:AAF4833	1	2	3	Mantodea	Mantidae	Mantis	Mantis religiosa	2.222222222	2.173913043	0.001154734	0.001204336
294	BOLD:AAF5224	0	4	22	Araneae	Linyphiidae	Linyphia	Linyphia tenuipalpis	4.444444444	15.94202899	0.002309469	0.008831794
295	BOLD:AAF5585	2	0	1	Lepidoptera	Tischeriidae	Coptotriche	Coptotriche marginea	0	0.724637681	0	0.000401445
296	BOLD:AAF5992	2	0	2	Lepidoptera	Saturniidae	Pseudautomeris	Pseudautomeris hubneri, Pseudautomeris brasiliensis	0	1.449275362	0	0.00080289
297	BOLD:AAF6224	2	0	1	Lepidoptera	Gracillariidae	Phyllonorycter	Phyllonorycter belotella, Phyllonorycter pseudojoviella, Phyllonorycter joviella	0	0.724637681	0	0.000401445
298	BOLD:AAF6476	2	0	1	Lepidoptera	Yponomeutidae	Zelleria	Zelleria hepariella	0	0.724637681	0	0.000401445
299	BOLD:AAF7185	2	1	0	Lepidoptera	Depressariidae	Agonopterix	Agonopterix agyrella, Agonopterix quadripunctata, Agonopterix putridella, Agonopterix septicella, Agonopterix sp.	1.111111111	0	0.000577367	0
300	BOLD:AAF7515	0	1	0	Araneae	Lycosidae	Pardosa	Pardosa prativaga, Pardosa pullata, Pardosa riparia, Pardosa fulvipes, Pardosa sphagnicola	1.111111111	0	0.000577367	0
301	BOLD:AAF7537	2	1	0	Lepidoptera	Depressariidae	Agonopterix	Agonopterix broennoeensis, Agonopterix sp.	1.111111111	0	0.000577367	0
302	BOLD:AAF7906	2	1	0	Lepidoptera	Tortricidae	Rhyacionia	Rhyacionia logaea, Rhyacionia duplana	1.111111111	0	0.000577367	0
303	BOLD:AAF8186	2	2	0	Lepidoptera	Depressariidae	Depressaria	Depressaria pulcherrimella	2.222222222	0	0.001154734	0
304	BOLD:AAF8311	2	2	4	Lepidoptera	Noctuidae	Mythimna	Mythimna turca	2.222222222	2.898550725	0.001154734	0.001605781
305	BOLD:AAF8327	2	1	2	Lepidoptera	Noctuidae	Mythimna	Mythimna tacuna	1.111111111	1.449275362	0.000577367	0.00080289
306	BOLD:AAF8332	2	1	0	Diptera	Tipulidae	Tipula	Tipula sp. larvae, Tipula fulvipennis	1.111111111	0	0.000577367	0
307	BOLD:AAF8333	2	1	0	Diptera	Tipulidae	Tipula	Tipula sp., Tipula lunata	1.111111111	0	0.000577367	0
308	BOLD:AAF8651	2	1	0	Lepidoptera	Erebidae	Neochera	Neochera privata	1.111111111	0	0.000577367	0
309	BOLD:AAF9010	2	1	0	Diptera	Tipulidae	Tipula		1.111111111	0	0.000577367	0
310	BOLD:AAF9011	2	1	0	Diptera	Tipulidae			1.111111111	0	0.000577367	0
311	BOLD:AAF9059	2	2	0	Diptera	Limoniidae	Rhipidia	Rhipidia maculata	2.222222222	0	0.001154734	0
312	BOLD:AAF9306	2	0	1	Diptera	Psychodidae	Psychoda	Psychoda alternata	0	0.724637681	0	0.000401445
313	BOLD:AAF9323	1	1	5	Diptera	Chloropidae	Meromyza	Meromyza sp. 1, Meromyza sp. BOLD:AAF9323, Meromyza sp. 3	1.111111111	3.623188406	0.000577367	0.002007226
314	BOLD:AAF9324	1	1	2	Diptera	Chloropidae	Meromyza	Meromyza saltatrix, Meromyza rostrata, Meromyza nigriventris, Meromyza sp. 3	1.111111111	1.449275362	0.000577367	0.00080289
315	BOLD:AAF9914	2	0	1	Hymenoptera	Braconidae	Therophilus, Bassus	Bassus annulipes, Therophilus sp.	0	0.724637681	0	0.000401445
316	BOLD:AAG0467	1	1	0	Diptera	Heleomyzidae	Suillia	Suillia affinis	1.111111111	0	0.000577367	0
317	BOLD:AAG0891	2	1	0	Neuroptera	Hemerobiidae	Hemerobius	Hemerobius stigma, Hemerobius contumax, Hemerobius fenestratus	1.111111111	0	0.000577367	0
318	BOLD:AAG1095	2	0	1	Hymenoptera	Braconidae	Meteorus	Meteorus pendulus	0	0.724637681	0	0.000401445
319	BOLD:AAG1214	0	4	5	Araneae	Thomisidae	Xysticus	Xysticus kempeleni, Xysticus sp., Xysticus acerbus, Xysticus luctuosus	4.444444444	3.623188406	0.002309469	0.002007226
320	BOLD:AAG1660	1	0	1	Diptera	Pipunculidae	Tomosvaryella	Tomosvaryella sylvatica, Tomosvaryella sp. AK3, Tomosvaryella kuthyi, Tomosvaryella sp. GK-1	0	0.724637681	0	0.000401445
321	BOLD:AAG1713	1	1	0	Diptera	Muscidae	Gymnodia	Gymnodia humilis	1.111111111	0	0.000577367	0
322	BOLD:AAG1717	1	3	1	Diptera	Muscidae	Helina	Helina troene	3.333333333	0.724637681	0.001732102	0.000401445
323	BOLD:AAG1736	1	0	2	Diptera	Rhiniidae	Rhinia	Rhinia apicalis	0	1.449275362	0	0.00080289
324	BOLD:AAG1783	1	3	1	Diptera	Anthomyiidae	Pegomya	Pegomya solennis, Pegomya winthemi	3.333333333	0.724637681	0.001732102	0.000401445
325	BOLD:AAG1791	0	1	0	Araneae	Theridiidae	Theridion	Theridion sp., Theridion varians	1.111111111	0	0.000577367	0
326	BOLD:AAG1917	2	1	0	Lepidoptera	Geometridae	Perissopteryx		1.111111111	0	0.000577367	0
327	BOLD:AAG2144	1	1	0	Diptera	Tachinidae	Cylindromyia	Cylindromyia interrupta	1.111111111	0	0.000577367	0
328	BOLD:AAG2163	1	0	1	Diptera	Tachinidae	Exorista	Exorista mimula, Exorista tubulosa, Exorista rustica, Exorista tubigera, Exorista nr. rustica, Exorista glossatorum	0	0.724637681	0	0.000401445
329	BOLD:AAG2171	1	1	0	Diptera	Sarcophagidae	Brachicoma	Brachicoma devia	1.111111111	0	0.000577367	0
330	BOLD:AAG2201	1	1	0	Diptera	Tachinidae	Zaira	Zaira nr. georgiae, Zaira sp. 5, Zaira sp. 7, Zaira sp. 3, Zaira georgiae	1.111111111	0	0.000577367	0
331	BOLD:AAG2311	1	1	0	Diptera	Tachinidae	Phasia	Phasia splendida, Phasia obesa, Phasia aurulans	1.111111111	0	0.000577367	0
332	BOLD:AAG2444	1	1	0	Diptera	Anthomyiidae	Lasiomma	Lasiomma collini	1.111111111	0	0.000577367	0
333	BOLD:AAG2452	1	9	12	Diptera	Anthomyiidae			10	8.695652174	0.005196305	0.004817342
334	BOLD:AAG2462	1	5	1	Diptera	Anthomyiidae	Botanophila	Botanophila fugax	5.555555556	0.724637681	0.002886836	0.000401445
335	BOLD:AAG2468	1	2	0	Diptera	Anthomyiidae	Botanophila	Botanophila striolata	2.222222222	0	0.001154734	0
336	BOLD:AAG2488	1	1	1	Diptera	Anthomyiidae	Anthomyia		1.111111111	0.724637681	0.000577367	0.000401445
337	BOLD:AAG2511	1	19	19	Diptera	Anthomyiidae	Delia	Delia platura	21.11111111	13.76811594	0.010969977	0.007627459
338	BOLD:AAG3311	1	0	1	Diptera	Phoridae	Megaselia	Megaselia tecticauda	0	0.724637681	0	0.000401445
339	BOLD:AAG3523	1	1	0	Hymenoptera	Tenthredinidae	Brachythops	Brachythops flavens	1.111111111	0	0.000577367	0
340	BOLD:AAG3568	1	1	0	Hymenoptera	Tenthredinidae	Pristiphora	Pristiphora bifida, Pristiphora subopaca, Pristiphora nr. hyperborea, Pristiphora staudingeri, Pristiphora luteipes, Pristiphora confusa, Pristiphora opaca, Pristiphora pusilla, Pristiphora aphantoneura, Pristiphora beaumonti, Pristiphora nr. staudingeri, Pristiphora micronematica gp.	1.111111111	0	0.000577367	0
341	BOLD:AAG3915	1	2	1	Diptera	Opomyzidae	Geomyza	Geomyza tripunctata	2.222222222	0.724637681	0.001154734	0.000401445
342	BOLD:AAG3920	2	1	0	Diptera	Chironomidae	Procladius	Procladius sp. 1ES	1.111111111	0	0.000577367	0
343	BOLD:AAG4571	1	0	1	Diptera	Tabanidae	Hybomitra	Hybomitra rhombica	0	0.724637681	0	0.000401445
344	BOLD:AAG4653	1	1	0	Diptera	Syrphidae	Heringia	Heringia latitarsis, Heringia pubescens, Heringia jakutorum, Heringia rita, Heringia fulvimanus, Heringia sp. BOLDAAG4653, Heringia nr. pubescens, Heringia coxalis, Heringia larusi, Heringia vitripennis	1.111111111	0	0.000577367	0
345	BOLD:AAG4757	1	4	8	Diptera	Drosophilidae	Drosophila	Drosophila subobscura	4.444444444	5.797101449	0.002309469	0.003211562
346	BOLD:AAG4872	2	2	0	Diptera	Mycetophilidae	Mycetophila	Mycetophila fungorum, Mycetophila perpallida	2.222222222	0	0.001154734	0
1440	BOLD:ADM4366	1	0	1	Coleoptera	Attelabidae	Lasiorhynchites		0	0.724637681	0	0.000401445
1094	BOLD:ACI6965	1	0	2	Coleoptera	Buprestidae	Chrysobothris	Chrysobothris igniventris, Chrysobothris sp. CA13_15.01, Chrysobothris sp. CA14_31.01, Chrysobothris solieri	0	1.449275362	0	0.00080289
349	BOLD:AAG5487	2	0	2	Diptera	Chironomidae	Procladius	Procladius choreus-agg.cinereus-t., ChiroIntGen spAAG5487, Procladius ferrugineus, Procladius crassinervis	0	1.449275362	0	0.00080289
350	BOLD:AAG5681	0	0	1	Araneae	Araneidae	Aculepeira	Aculepeira armida	0	0.724637681	0	0.000401445
351	BOLD:AAG5826	2	2	6	Lepidoptera	Noctuidae	Mythimna	Mythimna atrinota	2.222222222	4.347826087	0.001154734	0.002408671
352	BOLD:AAG5835	2	0	1	Lepidoptera	Erebidae	Eublemma	Eublemma olivacea, Eublemma khonoides, Eublemma admota, Eublemma pemba, Eublemma aethiopiana	0	0.724637681	0	0.000401445
353	BOLD:AAG6745	1	12	22	Diptera	Calliphoridae	Pollenia	Pollenia pediculata	13.33333333	15.94202899	0.006928406	0.008831794
354	BOLD:AAG6826	1	1	1	Diptera	Sphaeroceridae	Leptocera, Rachispoda	Rachispoda sp. 1, Leptocera nigra, Rachispoda PK04, Rachispoda sp. 4	1.111111111	0.724637681	0.000577367	0.000401445
355	BOLD:AAG6908	1	2	0	Diptera	Muscidae	Hydrotaea	Hydrotaea armipes	2.222222222	0	0.001154734	0
356	BOLD:AAG6948	1	1	0	Diptera	Ephydridae	Psilopa	Psilopa stackelbergi, Psilopa nitidissima, Psilopa compta, Psilopa nitidula, Psilopa nitidifacies	1.111111111	0	0.000577367	0
357	BOLD:AAG6980	1	1	0	Diptera	Anthomyiidae	Botanophila		1.111111111	0	0.000577367	0
358	BOLD:AAG7029	1	2	0	Diptera	Muscidae	Phaonia	Phaonia subventa	2.222222222	0	0.001154734	0
359	BOLD:AAG8508	2	2	0	Diptera	Limoniidae	Limonia	Limonia nubeculosa	2.222222222	0	0.001154734	0
360	BOLD:AAG8519	0	3	3	Araneae	Araneidae	Nuctenea	Nuctenea umbratica	3.333333333	2.173913043	0.001732102	0.001204336
361	BOLD:AAG8727	1	2	0	Hemiptera	Pentatomidae	Palomena	Palomena prasina	2.222222222	0	0.001154734	0
362	BOLD:AAG8731	1	5	3	Hemiptera	Lygaeidae	Nysius	Nysius graminicola	5.555555556	2.173913043	0.002886836	0.001204336
363	BOLD:AAG8881	1	5	16	Hemiptera	Rhopalidae	Liorhyssus	Liorhyssus hyalinatus, Liorhyssus hyalinus	5.555555556	11.5942029	0.002886836	0.006423123
364	BOLD:AAG9959	1	0	4	Blattodea	Blattidae	Shelfordella	Shelfordella lateralis, Shelfordella sp. MNHN BL113	0	2.898550725	0	0.001605781
365	BOLD:AAG9974	2	2	0	Diptera	Lonchopteridae	Lonchoptera	Lonchoptera bifurcata	2.222222222	0	0.001154734	0
366	BOLD:AAH0008	1	1	0	Diptera	Sarcophagidae	Sarcophaga	Sarcophaga nearctica, Sarcophaga caerulescens	1.111111111	0	0.000577367	0
1095	BOLD:ACI7027	1	0	1	Coleoptera	Buprestidae	Anthaxia	Anthaxia umbellatarum	0	0.724637681	0	0.000401445
480	BOLD:AAL6870	1	0	2	Coleoptera	Carabidae	Trechus	Trechus quadristriatus	0	1.449275362	0	0.00080289
369	BOLD:AAH1653	2	1	0	Hymenoptera	Ichneumonidae			1.111111111	0	0.000577367	0
370	BOLD:AAH3032	1	3	8	Diptera	Muscidae	Neomyia	Neomyia cornicina, Neomyia viridescens	3.333333333	5.797101449	0.001732102	0.003211562
371	BOLD:AAH3035	1	9	14	Diptera	Calliphoridae	Pollenia	Pollenia sp. GS01, Pollenia rudis	10	10.14492754	0.005196305	0.005620233
372	BOLD:AAH3040	1	3	13	Diptera	Calliphoridae	Pollenia	Pollenia vagabunda	3.333333333	9.420289855	0.001732102	0.005218788
580	BOLD:AAP7974	1	0	1	Coleoptera	Carabidae			0	0.724637681	0	0.000401445
374	BOLD:AAH3467	2	8	2	Hymenoptera	Braconidae	Homolobus		8.888888889	1.449275362	0.004618938	0.00080289
375	BOLD:AAH4103	0	9	1	Isopoda	Philosciidae	Philoscia	Philoscia muscorum	10	0.724637681	0.005196305	0.000401445
376	BOLD:AAH4104	0	7	2	Isopoda	Philosciidae	Philoscia	Philoscia muscorum	7.777777778	1.449275362	0.00404157	0.00080289
377	BOLD:AAH4205	1	0	1	Diptera	Chloropidae	Meromyza	Meromyza nigriseta, Meromyza sp.	0	0.724637681	0	0.000401445
378	BOLD:AAH4765	2	0	3	Lepidoptera	Nolidae	Meganola	Meganola dentata	0	2.173913043	0	0.001204336
379	BOLD:AAH5092	2	1	0	Lepidoptera	Noctuidae	Tripudia	Tripudia flavofasciata, Tripudia flavofasciata complex	1.111111111	0	0.000577367	0
380	BOLD:AAH5686	2	1	0	Lepidoptera	Gelechiidae	Gelechia	Gelechia sp2	1.111111111	0	0.000577367	0
381	BOLD:AAH7587	2	1	0	Lepidoptera	Erebidae	Arctia, Preparctia	Arctia romanovi, Preparctia romanovi	1.111111111	0	0.000577367	0
382	BOLD:AAH7769	2	0	1	Lepidoptera	Pyralidae	Vitula	Vitula biviella	0	0.724637681	0	0.000401445
383	BOLD:AAH7853	1	2	0	Diptera	Muscidae	Potamia	Potamia littoralis	2.222222222	0	0.001154734	0
384	BOLD:AAH8524	2	1	0	Lepidoptera	Depressariidae	Agonopterix	Agonopterix oregonensis	1.111111111	0	0.000577367	0
385	BOLD:AAH9359	1	0	1	Hemiptera	Adelgidae	Pineus	Pineus boerneri, Pineus sp. C rgf-2008, Pineus sp. HC-2016	0	0.724637681	0	0.000401445
386	BOLD:AAH9369	1	0	1	Hemiptera	Miridae	Phytocoris	Phytocoris varipes, Phytocoris austriacus	0	0.724637681	0	0.000401445
387	BOLD:AAH9767	1	1	0	Hymenoptera	Tenthredinidae	Tenthredo	Tenthredo piceocincta, Tenthredo moniliata, Tenthredo cf. atra, Nematus ribesii, Tenthredo granatensis, Tenthredo atra, Tenthredo enslini, Tenthredo ignobilis, Tenthredo ventricosa, Tenthredo 028 Heibo sp., Tenthredo rubricoxis	1.111111111	0	0.000577367	0
388	BOLD:AAH9850	2	1	2	Lepidoptera	Scythrididae	Scythris	Scythris oelandicella, Scythris fallacella, Scythris sappadensis	1.111111111	1.449275362	0.000577367	0.00080289
389	BOLD:AAH9851	2	1	1	Lepidoptera	Scythrididae	Scythris	Scythris scopolella	1.111111111	0.724637681	0.000577367	0.000401445
390	BOLD:AAI0218	1	0	1	Odonata	Libellulidae	Trithemis, Sympetrum	Sympetrum fonscolombii	0	0.724637681	0	0.000401445
391	BOLD:AAI0792	1	0	1	Diptera	Tephritidae	Tephritis	Tephritis ruralis	0	0.724637681	0	0.000401445
392	BOLD:AAI0796	1	0	2	Diptera	Tephritidae	Tephritis	Tephritis praecox, Tephritis cf. angustipennis, Tephritis dioscurea, Tephritis angustipennis, Tephritis cf. dioscurea, Tephritis cf. praecox	0	1.449275362	0	0.00080289
393	BOLD:AAI0957	1	0	2	Diptera	Sarcophagidae	Sarcophaga	Sarcophaga robustispinosa	0	1.449275362	0	0.00080289
394	BOLD:AAI2112	1	1	0	Diptera	Pipunculidae	Jassidophaga	Jassidophaga villosa, Jassidophaga cf. villosa	1.111111111	0	0.000577367	0
395	BOLD:AAI2765	1	4	5	Diptera	Calliphoridae	Pollenia	Pollenia labialis, Pollenia rudis	4.444444444	3.623188406	0.002309469	0.002007226
396	BOLD:AAI2766	1	2	2	Diptera	Calliphoridae	Pollenia	Pollenia griseotomentosa	2.222222222	1.449275362	0.001154734	0.00080289
397	BOLD:AAI3285	2	2	1	Lepidoptera	Gelechiidae	Monochroa		2.222222222	0.724637681	0.001154734	0.000401445
398	BOLD:AAI3331	2	0	4	Lepidoptera	Noctuidae	Mythimna	Mythimna consanguis	0	2.898550725	0	0.001605781
399	BOLD:AAI3382	1	0	1	Hemiptera	Lygaeidae	Nysius	Nysius plebeius, Nysius clevelandensis	0	0.724637681	0	0.000401445
400	BOLD:AAI4097	1	1	4	Diptera	Pipunculidae	Clistoabdominalis, Eudorylas	Clistoabdominalis ruralis, Eudorylas sp. Isreal1	1.111111111	2.898550725	0.000577367	0.001605781
401	BOLD:AAI4269	1	0	1	Orthoptera	Acrididae	Pseudopomala	Pseudopomala brachyptera	0	0.724637681	0	0.000401445
402	BOLD:AAI4460	0	2	14	Araneae	Araneidae	Araniella	Araniella cucurbitina	2.222222222	10.14492754	0.001154734	0.005620233
403	BOLD:AAI4826	2	0	3	Hymenoptera	Braconidae	Ascogaster	Ascogaster quadridentata	0	2.173913043	0	0.001204336
404	BOLD:AAI5400	0	0	1	Araneae	Gnaphosidae	Drassodes	Drassodes cupreus, Drassodes lapidosus, Drassodes lutescens	0	0.724637681	0	0.000401445
405	BOLD:AAI5517	2	1	0	Lepidoptera	Gelechiidae	Gnorimoschema	Gnorimoschema VNG028	1.111111111	0	0.000577367	0
406	BOLD:AAI5646	2	2	0	Hymenoptera	Ichneumonidae	Gelis	Gelis cinctus, Gelis areator	2.222222222	0	0.001154734	0
407	BOLD:AAI5655	0	0	7	Araneae	Linyphiidae	Frontinellina	Frontinellina frutetorum	0	5.072463768	0	0.002810116
408	BOLD:AAI5778	1	2	0	Diptera	Anthomyiidae	Delia		2.222222222	0	0.001154734	0
409	BOLD:AAI6215	2	1	1	Lepidoptera	Elachistidae	Elachista	Elachista tribertiella	1.111111111	0.724637681	0.000577367	0.000401445
410	BOLD:AAI6556	2	1	0	Lepidoptera	Gelechiidae	Caryocolum	Caryocolum blandella	1.111111111	0	0.000577367	0
411	BOLD:AAI6573	2	1	1	Lepidoptera	Gelechiidae	Caryocolum	Caryocolum kroesmanniella	1.111111111	0.724637681	0.000577367	0.000401445
582	BOLD:AAP8504	1	0	1	Coleoptera	Carabidae	Ophonus	Ophonus rufibarbis	0	0.724637681	0	0.000401445
413	BOLD:AAI6961	1	1	0	Diptera	Muscidae	Helina	Helina lasiophthalma	1.111111111	0	0.000577367	0
414	BOLD:AAI6980	2	1	0	Lepidoptera	Gelechiidae	Helcystogramma	Helcystogramma lutatella	1.111111111	0	0.000577367	0
415	BOLD:AAI7608	2	0	2	Lepidoptera	Geometridae	Idaea	Idaea consanguiberica, Idaea belemiata	0	1.449275362	0	0.00080289
416	BOLD:AAI7618	2	0	2	Lepidoptera	Geometridae	Idaea	Idaea belemiataAH01	0	1.449275362	0	0.00080289
417	BOLD:AAI7719	2	0	1	Lepidoptera	Geometridae	Idaea	Idaea ortali	0	0.724637681	0	0.000401445
418	BOLD:AAI8758	2	0	1	Lepidoptera	Geometridae	Hygrochroma	Hygrochroma olivinariaAH05Pe	0	0.724637681	0	0.000401445
419	BOLD:AAI9176	2	0	1	Lepidoptera	Depressariidae	elachJanzen01	elachJanzen01 Janzen235	0	0.724637681	0	0.000401445
420	BOLD:AAI9364	2	0	1	Lepidoptera	Nepticulidae	Ectoedemia	Ectoedemia phaeolepis	0	0.724637681	0	0.000401445
421	BOLD:AAI9499	2	1	0	Lepidoptera	Geometridae	Cyclophora	Cyclophora maderensis	1.111111111	0	0.000577367	0
422	BOLD:AAI9912	1	0	1	Diptera	Syrphidae	Didea	Didea fuscipes, Didea alneti, Didea fasciata	0	0.724637681	0	0.000401445
423	BOLD:AAJ0806	2	0	2	Lepidoptera	Oecophoridae	Eochrois	Eochrois epidesma	0	1.449275362	0	0.00080289
424	BOLD:AAJ0850	2	0	1	Lepidoptera	Mimallonidae	Cicinnus	Cicinnus conlani	0	0.724637681	0	0.000401445
425	BOLD:AAJ1227	2	0	1	Hymenoptera	Braconidae	Agathis		0	0.724637681	0	0.000401445
426	BOLD:AAJ1481	2	1	1	Lepidoptera	Depressariidae	Agonopterix	Agonopterix cnicella, Agonopterix astrantiae	1.111111111	0.724637681	0.000577367	0.000401445
427	BOLD:AAJ1655	0	0	1	Araneae	Araneidae	Argiope	Argiope bruennichi	0	0.724637681	0	0.000401445
428	BOLD:AAJ2542	2	2	4	Lepidoptera	Noctuidae	Leucania	Leucania Poole12	2.222222222	2.898550725	0.001154734	0.001605781
429	BOLD:AAJ3934	2	0	3	Lepidoptera	Tortricidae	Clavigesta	Clavigesta purdeyi	0	2.173913043	0	0.001204336
430	BOLD:AAJ4117	0	8	0	Araneae	Clubionidae	Clubiona	Clubiona terrestris	8.888888889	0	0.004618938	0
431	BOLD:AAJ4475	2	1	0	Lepidoptera	Noctuidae	Dargida	Dargida albilinea	1.111111111	0	0.000577367	0
432	BOLD:AAJ5576	2	1	0	Lepidoptera	Erebidae	Spiris, Coscinia	Spiris striata, Coscinia striata	1.111111111	0	0.000577367	0
598	BOLD:AAT8826	0	1	0	Coleoptera	Carabidae	Harpalus, Carabus	Harpalus amputatus amputatus, Harpalus caliginosus, Carabus taedatus	1.111111111	0	0.000577367	0
434	BOLD:AAJ5705	2	0	1	Lepidoptera	Geometridae	Adalbertia	Adalbertia castiliaria	0	0.724637681	0	0.000401445
435	BOLD:AAJ6020	1	1	0	Diptera	Syrphidae	Scaeva	Scaeva dignota, Scaeva selenitica	1.111111111	0	0.000577367	0
436	BOLD:AAJ6176	2	0	4	Lepidoptera	Pterophoridae	Crombrugghia	Crombrugghia laetus	0	2.898550725	0	0.001605781
437	BOLD:AAJ6792	2	0	1	Lepidoptera	Coleophoridae	Coleophora	Coleophora struella	0	0.724637681	0	0.000401445
438	BOLD:AAJ7197	1	1	0	Hymenoptera	Tenthredinidae	Selandria	Selandria serva	1.111111111	0	0.000577367	0
439	BOLD:AAJ7456	0	1	4	Araneae	Theridiidae	Platnickina	Platnickina tincta, Platnickina sp.	1.111111111	2.898550725	0.000577367	0.001605781
440	BOLD:AAJ7599	1	0	1	Diptera	Sepsidae	Sepsis	Sepsis fulgens, Sepsis orthocnemis	0	0.724637681	0	0.000401445
441	BOLD:AAJ8033	2	0	1	Lepidoptera	Gelechiidae	Tuta	Tuta absoluta	0	0.724637681	0	0.000401445
442	BOLD:AAJ9338	0	2	7	Araneae	Araneidae	Zilla	Zilla diodia	2.222222222	5.072463768	0.001154734	0.002810116
443	BOLD:AAJ9551	2	1	1	Lepidoptera	Ypsolophidae	Ypsolopha	Ypsolopha alpella, Ypsolopha sylvella	1.111111111	0.724637681	0.000577367	0.000401445
444	BOLD:AAJ9891	0	0	1	Araneae	Araneidae	Zygiella	Zygiella atrica, Zygiella x-notata	0	0.724637681	0	0.000401445
445	BOLD:AAJ9936	2	2	1	Lepidoptera	Gelechiidae	Aristotelia	Aristotelia leonhardi, Aristotelia decurtella	2.222222222	0.724637681	0.001154734	0.000401445
446	BOLD:AAK0036	2	0	1	Lepidoptera	Oecophoridae	Batia	Batia lambdella, Batia lunaris	0	0.724637681	0	0.000401445
447	BOLD:AAK0768	0	3	1	Araneae	Theridiidae	Anelosimus	Anelosimus vittatus	3.333333333	0.724637681	0.001732102	0.000401445
448	BOLD:AAK0911	2	1	0	Lepidoptera	Gelechiidae	Teleiopsis	Teleiopsis terebinthinella	1.111111111	0	0.000577367	0
449	BOLD:AAK0920	2	1	0	Lepidoptera	Gelechiidae	Acompsia, Telephia	Acompsia schmidtiellus, Telephia schmidtiellus	1.111111111	0	0.000577367	0
450	BOLD:AAK1278	2	2	0	Lepidoptera	Noctuidae	Chersotis	Chersotis cyrnea, Chersotis margaritacea	2.222222222	0	0.001154734	0
451	BOLD:AAK1406	1	0	2	Diptera	Tabanidae	Tabanus	Tabanus sudeticus, Tabanus bovinus	0	1.449275362	0	0.00080289
452	BOLD:AAK1411	1	1	0	Diptera	Tabanidae	Tabanus	Tabanus spodpterus	1.111111111	0	0.000577367	0
453	BOLD:AAK1468	2	1	0	Lepidoptera	Gelechiidae	Aproaerema	Aproaerema larseniella	1.111111111	0	0.000577367	0
454	BOLD:AAK1647	2	4	1	Diptera	Tipulidae	Tipula	Tipula helvola	4.444444444	0.724637681	0.002309469	0.000401445
455	BOLD:AAK2576	0	1	3	Araneae	Theridiidae	Phylloneta	Phylloneta impressa	1.111111111	2.173913043	0.000577367	0.001204336
456	BOLD:AAK2828	2	0	1	Lepidoptera	Gelechiidae	Caryocolum	Caryocolum marmorea	0	0.724637681	0	0.000401445
457	BOLD:AAK2887	2	3	18	Lepidoptera	Notodontidae	Thaumetopoea, Thaumatopoea	Thaumatopoea pityocampa, Thaumetopoea pityocampa	3.333333333	13.04347826	0.001732102	0.007226014
458	BOLD:AAK3087	2	4	6	Lepidoptera	Autostichidae	Oegoconia	Oegoconia uralskella	4.444444444	4.347826087	0.002309469	0.002408671
619	BOLD:AAV0406	1	1	0	Coleoptera	Carabidae	Calathus	Calathus ruficollis	1.111111111	0	0.000577367	0
460	BOLD:AAK4119	2	0	1	Lepidoptera	Erebidae	Idalus	Idalus intermedia	0	0.724637681	0	0.000401445
461	BOLD:AAK4555	0	0	1	Araneae	Theridiidae	Theridion	Theridion mystaceum, Theridion melanurum	0	0.724637681	0	0.000401445
462	BOLD:AAK5997	1	1	0	Odonata	Libellulidae	Orthetrum	Orthetrum lineostigma, Orthetrum anceps, Orthetrum brunneum	1.111111111	0	0.000577367	0
463	BOLD:AAK6376	1	0	2	Hymenoptera	Tenthredinidae	Macrophya	Macrophya militaris	0	1.449275362	0	0.00080289
464	BOLD:AAK8653	2	4	5	Lepidoptera	Noctuidae	Mythimna	Mythimna consanguis	4.444444444	3.623188406	0.002309469	0.002007226
465	BOLD:AAK8669	2	3	1	Lepidoptera	Noctuidae	Mythimna	Mythimna unipunctaAH01Cl	3.333333333	0.724637681	0.001732102	0.000401445
757	BOLD:ABA3989	1	1	0	Coleoptera	Carabidae	Calathus	Calathus gregarius	1.111111111	0	0.000577367	0
467	BOLD:AAK9303	2	1	2	Lepidoptera	Noctuidae	Leucania	Leucania joannisi, Leucania arbia	1.111111111	1.449275362	0.000577367	0.00080289
468	BOLD:AAK9355	2	0	1	Lepidoptera	Gelechiidae	Prolita	Prolita solutella	0	0.724637681	0	0.000401445
469	BOLD:AAL0885	2	2	0	Neuroptera	Chrysopidae	Pseudomallada	Pseudomallada flavifrons, Pseudomallada flavifrons flavifrons, Pseudomallada picteti	2.222222222	0	0.001154734	0
470	BOLD:AAL1573	1	0	2	Diptera	Drosophilidae	Drosophila	Drosophila ambigua	0	1.449275362	0	0.00080289
471	BOLD:AAL2307	1	2	0	Hymenoptera	Tenthredinidae	Dolerus	Dolerus germanicus, Dolerus madidus, Dolerus ferrugatus, Dolerus triplicatus, Dolerus anticus, Dolerus uliginosus	2.222222222	0	0.001154734	0
472	BOLD:AAL2750	1	0	3	Diptera	Muscidae	Phaonia	Phaonia tuguriorum	0	2.173913043	0	0.001204336
473	BOLD:AAL3938	1	17	37	Orthoptera	Acrididae	Chorthippus, Glyptobothrus	Glyptobothrus vagans, Chorthippus vagans	18.88888889	26.8115942	0.009815242	0.014853473
474	BOLD:AAL4439	1	0	1	Odonata	Coenagrionidae	Erythromma	Erythromma lindenii	0	0.724637681	0	0.000401445
475	BOLD:AAL5116	2	2	0	Lepidoptera	Erebidae	Philenora	Philenora pteridopola	2.222222222	0	0.001154734	0
476	BOLD:AAL5144	2	1	1	Lepidoptera	Geometridae	Eupithecia	Eupithecia AH40Pe, Eupithecia sp.	1.111111111	0.724637681	0.000577367	0.000401445
477	BOLD:AAL5674	2	0	1	Lepidoptera	Gelechiidae	Neotelphusa	Neotelphusa sequax	0	0.724637681	0	0.000401445
478	BOLD:AAL5845	0	0	1	Araneae	Dictynidae	Brigittea	Brigittea civica	0	0.724637681	0	0.000401445
479	BOLD:AAL6029	2	0	1	Lepidoptera	Erebidae	Agylla	Agylla submacula	0	0.724637681	0	0.000401445
821	BOLD:ABX1303	1	0	1	Coleoptera	Carabidae	Ophonus	Ophonus cribricollis	0	0.724637681	0	0.000401445
481	BOLD:AAL7359	2	1	1	Diptera	Chironomidae	Tanytarsus		1.111111111	0.724637681	0.000577367	0.000401445
482	BOLD:AAL7534	1	3	0	Diptera	Anisopodidae	Sylvicola	Sylvicola stackelbergi, Sylvicola stackelbergii 1, Sylvicola punctatus	3.333333333	0	0.001732102	0
483	BOLD:AAL7639	0	1	1	Araneae	Philodromidae	Thanatus	Thanatus formicinus	1.111111111	0.724637681	0.000577367	0.000401445
484	BOLD:AAL7819	2	0	1	Diptera	Psychodidae	Psychoda	Psychoda sp., Psychoda albipennis	0	0.724637681	0	0.000401445
485	BOLD:AAL7898	1	2	2	Diptera	Syrphidae	Platycheirus	Platycheirus marokkana, Platycheirus albimanus2, Platycheirus albimanus	2.222222222	1.449275362	0.001154734	0.00080289
486	BOLD:AAL8204	0	1	2	Araneae	Theridiidae	Kochiura	Kochiura aulica	1.111111111	1.449275362	0.000577367	0.00080289
487	BOLD:AAL8208	0	1	0	Araneae	Tetragnathidae	Metellina		1.111111111	0	0.000577367	0
488	BOLD:AAL9756	2	1	0	Lepidoptera	Gelechiidae	Anarsia	Anarsia sp. OR-2016, Anarsia sp.	1.111111111	0	0.000577367	0
489	BOLD:AAM0539	2	2	2	Lepidoptera	Noctuidae	Agrotis	Agrotis trux	2.222222222	1.449275362	0.001154734	0.00080289
490	BOLD:AAM0957	2	0	4	Lepidoptera	Noctuidae	Leucania	Leucania zeae	0	2.898550725	0	0.001605781
491	BOLD:AAM2781	1	4	0	Hymenoptera	Vespidae	Vespula	Vespula vulgaris	4.444444444	0	0.002309469	0
492	BOLD:AAM3554	2	2	1	Diptera	Simuliidae	Simulium	Simulium lineatum, Simulium equinum, Simulium nr. equinuum	2.222222222	0.724637681	0.001154734	0.000401445
493	BOLD:AAM4036	2	1	0	Diptera	Simuliidae	Simulium	Simulium lineatum, Simulium turgaicum, Simulium equinum, Simulium balcanicum	1.111111111	0	0.000577367	0
494	BOLD:AAM4399	2	1	0	Lepidoptera	Erebidae	Eucereon	Eucereon sp. 9YB	1.111111111	0	0.000577367	0
495	BOLD:AAM5377	2	0	1	Diptera	Chironomidae	Cricotopus, Paratrichocladius	Cricotopus rufiventris, Paratrichocladius rufiventris	0	0.724637681	0	0.000401445
496	BOLD:AAM5707	2	0	1	Diptera	Chironomidae	Ablabesmyia	Ablabesmyia longistyla	0	0.724637681	0	0.000401445
497	BOLD:AAM5884	2	0	1	Lepidoptera	Erebidae	Eublemma	Eublemma parva, Eublemma biparva	0	0.724637681	0	0.000401445
498	BOLD:AAM7287	0	1	2	Araneae	Uloboridae	Uloborus	Uloborus walckenaerius	1.111111111	1.449275362	0.000577367	0.00080289
499	BOLD:AAM8524	2	0	5	Lepidoptera	Noctuidae	Leucania	Leucania humidicola, Leucania dorsalis, Leucania sp.	0	3.623188406	0	0.002007226
500	BOLD:AAM9106	1	0	1	Diptera	Muscidae	Helina		0	0.724637681	0	0.000401445
501	BOLD:AAM9296	2	0	1	Diptera	Hippoboscidae			0	0.724637681	0	0.000401445
502	BOLD:AAM9896	2	0	1	Lepidoptera	Geometridae	Scopula	Scopula AH01PNG	0	0.724637681	0	0.000401445
503	BOLD:AAN0647	2	0	2	Ephemeroptera	Polymitarcyidae	Ephoron	Ephoron virgo	0	1.449275362	0	0.00080289
504	BOLD:AAN1168	2	4	1	Ephemeroptera	Leptophlebiidae	Choroterpes	Choroterpes picteti	4.444444444	0.724637681	0.002309469	0.000401445
824	BOLD:ABX4046	1	0	1	Coleoptera	Carabidae	Bembidion	Bembidion timidum, Bembidion impotens	0	0.724637681	0	0.000401445
506	BOLD:AAN2676	2	1	0	Lepidoptera	Crambidae	Patania, Pleuroptya	Pleuroptya nr. ruralis, Patania ruralis	1.111111111	0	0.000577367	0
507	BOLD:AAN2950	2	1	1	Trichoptera	Leptoceridae	Ceraclea	Ceraclea albimacula	1.111111111	0.724637681	0.000577367	0.000401445
508	BOLD:AAN3024	0	0	3	Araneae	Araneidae	Neoscona	Neoscona subfusca	0	2.173913043	0	0.001204336
509	BOLD:AAN3143	0	3	2	Araneae	Theridiidae	Episinus	Episinus truncatus	3.333333333	1.449275362	0.001732102	0.00080289
940	BOLD:ACC1918	0	0	1	Coleoptera	Carabidae	Amara	Amara kulti	0	0.724637681	0	0.000401445
511	BOLD:AAN4223	0	0	1	Araneae	Theridiidae	Dipoena, Phycosoma	Phycosoma inornatum, Dipoena umbratilis	0	0.724637681	0	0.000401445
512	BOLD:AAN5169	2	1	0	Diptera	Ceratopogonidae	Dasyhelea	Dasyhelea sp. BOLD:AAN5169, Dasyhelea incisurata	1.111111111	0	0.000577367	0
513	BOLD:AAN6444	2	0	1	Diptera	Sciaridae	Bradysia	Bradysia trivittata, Bradysia tilicola	0	0.724637681	0	0.000401445
514	BOLD:AAN7740	2	0	2	Hymenoptera	Ichneumonidae	Campoletis	Campoletis flavicincta	0	1.449275362	0	0.00080289
515	BOLD:AAN8267	1	0	3	Hemiptera	Lygaeidae	Nysius	Nysius raphanus, Nysius cymoides	0	2.173913043	0	0.001204336
516	BOLD:AAN9007	2	2	1	Diptera	Tipulidae	Tipula		2.222222222	0.724637681	0.001154734	0.000401445
517	BOLD:AAN9040	2	0	2	Diptera	Tipulidae	Tipula		0	1.449275362	0	0.00080289
1310	BOLD:ACY7055	1	0	1	Coleoptera	Carabidae	Calathus	Calathus granatensis	0	0.724637681	0	0.000401445
519	BOLD:AAN9266	1	2	9	Diptera	Tachinidae	Clemelis	Clemelis pullata	2.222222222	6.52173913	0.001154734	0.003613007
540	BOLD:AAO3130	1	1	0	Coleoptera	Cerambycidae	Phytoecia	Phytoecia coerulescens	1.111111111	0	0.000577367	0
581	BOLD:AAP8247	2	1	0	Coleoptera	Cerambycidae	Prionus	Prionus coriarius	1.111111111	0	0.000577367	0
639	BOLD:AAV7155	2	1	0	Coleoptera	Cerambycidae	Exocentrus	Exocentrus adspersus	1.111111111	0	0.000577367	0
894	BOLD:ABZ8254	1	0	1	Coleoptera	Cerambycidae	Monochamus	Monochamus galloprovincialis	0	0.724637681	0	0.000401445
524	BOLD:AAO0884	1	1	0	Diptera	Tachinidae	Oswaldia	Oswaldia muscaria	1.111111111	0	0.000577367	0
525	BOLD:AAO0991	2	1	0	Lepidoptera	Geometridae	Athroolopha	Athroolopha pennigeraria	1.111111111	0	0.000577367	0
972	BOLD:ACD3989	1	0	1	Coleoptera	Cerambycidae	Spondylis	Spondylis buprestoides	0	0.724637681	0	0.000401445
973	BOLD:ACD4052	1	0	1	Coleoptera	Cerambycidae	Oxypleurus	Oxypleurus nodieri	0	0.724637681	0	0.000401445
528	BOLD:AAO1248	1	0	1	Orthoptera	Acrididae	Anacridium	Anacridium aegyptium	0	0.724637681	0	0.000401445
529	BOLD:AAO1677	0	1	0	Araneae	Theridiidae	Dipoena	Dipoena melanogaster	1.111111111	0	0.000577367	0
530	BOLD:AAO1720	0	0	3	Araneae	Araneidae	Neoscona	Neoscona adianta	0	2.173913043	0	0.001204336
531	BOLD:AAO1778	2	0	1	Lepidoptera	Coleophoridae	Coleophora	Coleophora bilineatella, Coleophora perserenella	0	0.724637681	0	0.000401445
532	BOLD:AAO1828	0	2	0	Araneae	Thomisidae	Xysticus	Xysticus lanio	2.222222222	0	0.001154734	0
533	BOLD:AAO1829	0	7	2	Araneae	Thomisidae	Xysticus	Xysticus sp. 1 MACT-2017, Xysticus lanio	7.777777778	1.449275362	0.00404157	0.00080289
534	BOLD:AAO2254	2	0	1	Lepidoptera	Erebidae	Catephia	Catephia compsotrephes	0	0.724637681	0	0.000401445
974	BOLD:ACD4157	2	0	4	Coleoptera	Cerambycidae	Arhopalus	Arhopalus ferus, Arhopalus tristis	0	2.898550725	0	0.001605781
536	BOLD:AAO2309	0	0	4	Araneae	Araneidae	Argiope	Argiope lobata	0	2.898550725	0	0.001605781
537	BOLD:AAO2544	0	5	3	Araneae	Linyphiidae	Linyphia, Neriene	Linyphia hortensis, Neriene radiata	5.555555556	2.173913043	0.002886836	0.001204336
538	BOLD:AAO2570	0	1	0	Araneae	Araneidae	Araneus	Araneus quadratus	1.111111111	0	0.000577367	0
539	BOLD:AAO2792	0	1	3	Araneae	Thomisidae	Xysticus	Xysticus kempeleni	1.111111111	2.173913043	0.000577367	0.001204336
466	BOLD:AAK8844	1	0	1	Coleoptera	Chrysomelidae	Linaeidea, Plagiosterna	Plagiosterna aenea, Linaeidea aenea	0	0.724637681	0	0.000401445
541	BOLD:AAO3187	2	0	1	Trichoptera	Psychomyiidae	Psychomyia	Psychomyia pusilla, Psychomyia ctenophora	0	0.724637681	0	0.000401445
542	BOLD:AAO3211	0	1	1	Araneae	Philodromidae	Pulchellodromus	Pulchellodromus pulchellus	1.111111111	0.724637681	0.000577367	0.000401445
543	BOLD:AAO3252	0	13	5	Araneae	Anyphaenidae	Anyphaena	Anyphaena accentuata	14.44444444	3.623188406	0.007505774	0.002007226
544	BOLD:AAO3387	0	1	6	Araneae	Philodromidae	Philodromus	Philodromus cespitum	1.111111111	4.347826087	0.000577367	0.002408671
545	BOLD:AAO4223	0	1	0	Araneae	Theridiidae	Theridion	Theridion pinastri	1.111111111	0	0.000577367	0
546	BOLD:AAO4240	0	0	3	Araneae	Philodromidae	Thanatus	Thanatus atratus	0	2.173913043	0	0.001204336
547	BOLD:AAO4272	0	0	1	Araneae	Theridiidae	Phylloneta	Phylloneta impressa	0	0.724637681	0	0.000401445
548	BOLD:AAO4302	0	3	1	Araneae	Tetragnathidae	Tetragnatha	Tetragnatha obtusa	3.333333333	0.724637681	0.001732102	0.000401445
549	BOLD:AAO4492	0	11	4	Araneae	Theridiidae	Episinus	Episinus maculipes	12.22222222	2.898550725	0.006351039	0.001605781
521	BOLD:AAN9961	1	1	0	Coleoptera	Chrysomelidae	Crepidodera	Crepidodera aurata	1.111111111	0	0.000577367	0
551	BOLD:AAO4667	0	0	1	Araneae	Salticidae	Carrhotus	Carrhotus xanthogramma	0	0.724637681	0	0.000401445
523	BOLD:AAO0149	1	0	1	Coleoptera	Chrysomelidae	Calomicrus	Calomicrus circumfusus	0	0.724637681	0	0.000401445
553	BOLD:AAO4821	0	1	0	Araneae	Philodromidae	Philodromus	Philodromus collinus	1.111111111	0	0.000577367	0
554	BOLD:AAO4932	2	0	2	Lepidoptera	Crambidae	Metasia	Metasia ophialis	0	1.449275362	0	0.00080289
555	BOLD:AAP0638	2	1	2	Lepidoptera	Anthelidae	Anthela	Anthela sp. ANIC6	1.111111111	1.449275362	0.000577367	0.00080289
556	BOLD:AAP0901	2	2	2	Diptera	Culicidae	Culiseta, Culex	Culex modestus, Culiseta longiareolata	2.222222222	1.449275362	0.001154734	0.00080289
557	BOLD:AAP1323	1	3	0	Diptera	Tachinidae	Phobetromyia		3.333333333	0	0.001732102	0
558	BOLD:AAP1593	2	2	0	Lepidoptera	Noctuidae	Rougeotia	Rougeotia aethiopicaGB01, Rougeotia obscuraGB03Et, Rougeotia aethiopicaGB03Et, Rougeotia ludovicoides, Rougeotia aethiopica, Rougeotia ludovici, Rougeotia obscura	2.222222222	0	0.001154734	0
559	BOLD:AAP1804	2	1	0	Lepidoptera	Noctuidae			1.111111111	0	0.000577367	0
560	BOLD:AAP1807	2	1	3	Lepidoptera	Noctuidae			1.111111111	2.173913043	0.000577367	0.001204336
561	BOLD:AAP2403	0	33	41	Araneae	Philodromidae	Philodromus	Philodromus dispar	36.66666667	29.71014493	0.019053118	0.016459253
562	BOLD:AAP2437	0	4	3	Araneae	Thomisidae	Xysticus	Xysticus slovacus, Xysticus gallicus, Xysticus luctator, Xysticus sp., Xysticus macedonicus, Xysticus cristatus, Xysticus audax	4.444444444	2.173913043	0.002309469	0.001204336
563	BOLD:AAP2825	1	1	10	Diptera	Calliphoridae	Pollenia	Pollenia angustigena, Pollenia rudis	1.111111111	7.246376812	0.000577367	0.004014452
564	BOLD:AAP2905	2	1	0	Neuroptera	Hemerobiidae	Wesmaelius	Wesmaelius coloradensis	1.111111111	0	0.000577367	0
565	BOLD:AAP2974	1	1	0	Diptera	Anthomyiidae	Botanophila		1.111111111	0	0.000577367	0
566	BOLD:AAP3056	0	0	3	Araneae	Salticidae	Evarcha	Evarcha laetabunda	0	2.173913043	0	0.001204336
567	BOLD:AAP3543	0	2	0	Araneae	Dictynidae	Dictyna	Dictyna uncinata	2.222222222	0	0.001154734	0
568	BOLD:AAP4323	2	1	0	Lepidoptera	Erebidae	Tricypha	Tricypha imperialis	1.111111111	0	0.000577367	0
569	BOLD:AAP4883	1	0	5	Orthoptera	Acrididae	Euchorthippus	Euchorthippus declivus, Euchorthippus pulvinatus	0	3.623188406	0	0.002007226
570	BOLD:AAP5698	2	0	1	Lepidoptera	Coleophoridae	Coleophora	Coleophora TAB46, Coleophora changaica	0	0.724637681	0	0.000401445
571	BOLD:AAP5733	2	0	1	Lepidoptera	Blastobasidae	Hypatopa, Blastobasis	Blastobasis phycidella, Hypatopa segnella	0	0.724637681	0	0.000401445
758	BOLD:ABA4455	1	1	2	Coleoptera	Chrysomelidae			1.111111111	1.449275362	0.000577367	0.00080289
573	BOLD:AAP5886	2	1	1	Diptera	Chironomidae	Conchapelopia	Conchapelopia melanops	1.111111111	0.724637681	0.000577367	0.000401445
574	BOLD:AAP6343	1	1	0	Diptera	Fanniidae			1.111111111	0	0.000577367	0
575	BOLD:AAP6345	2	2	0	Lepidoptera	Autostichidae	Apatema	Apatema apolausticum	2.222222222	0	0.001154734	0
576	BOLD:AAP6476	2	0	1	Lepidoptera	Oecophoridae	Goidanichiana	Goidanichiana jourdheuillella	0	0.724637681	0	0.000401445
759	BOLD:ABA4457	1	0	1	Coleoptera	Chrysomelidae	Psylliodes	Psylliodes isatidis	0	0.724637681	0	0.000401445
760	BOLD:ABA4459	1	0	1	Coleoptera	Chrysomelidae			0	0.724637681	0	0.000401445
761	BOLD:ABA4484	1	1	8	Coleoptera	Chrysomelidae	Longitarsus	Longitarsus ochroleucus	1.111111111	5.797101449	0.000577367	0.003211562
762	BOLD:ABA4524	1	0	1	Coleoptera	Chrysomelidae			0	0.724637681	0	0.000401445
786	BOLD:ABV0153	1	0	1	Coleoptera	Chrysomelidae	Longitarsus	Longitarsus tabidus	0	0.724637681	0	0.000401445
796	BOLD:ABV8083	1	0	1	Coleoptera	Chrysomelidae	Cryptocephalus	Cryptocephalus primarius	0	0.724637681	0	0.000401445
583	BOLD:AAP8817	0	1	0	Araneae	Araneidae	Aculepeira	Aculepeira ceropegia, Aculepeira sp., Aculepeira talishia	1.111111111	0	0.000577367	0
584	BOLD:AAP8836	1	3	12	Diptera	Anthomyiidae	Subhylemyia	Subhylemyia longula	3.333333333	8.695652174	0.001732102	0.004817342
798	BOLD:ABV9158	1	0	1	Coleoptera	Chrysomelidae	Aphthona	Aphthona sp.	0	0.724637681	0	0.000401445
586	BOLD:AAQ0236	2	0	1	Lepidoptera	Noctuidae			0	0.724637681	0	0.000401445
810	BOLD:ABW3879	1	0	1	Coleoptera	Chrysomelidae	Psylliodes	Psylliodes crambicola, Psylliodes sp.	0	0.724637681	0	0.000401445
588	BOLD:AAQ1449	2	1	0	Lepidoptera	Erebidae	Eulepidotis	Eulepidotis stigmastica	1.111111111	0	0.000577367	0
589	BOLD:AAQ1498	2	0	2	Lepidoptera	Geometridae	Rhodometra	Rhodometra sacraria	0	1.449275362	0	0.00080289
590	BOLD:AAQ2167	2	0	1	Lepidoptera	Geometridae	Ourapteryx		0	0.724637681	0	0.000401445
591	BOLD:AAQ3045	2	0	1	Hymenoptera	Ichneumonidae	Netelia		0	0.724637681	0	0.000401445
592	BOLD:AAQ3255	2	0	1	Lepidoptera	Noctuidae	Axylia	Axylia marthae	0	0.724637681	0	0.000401445
593	BOLD:AAQ3911	2	2	0	Lepidoptera	Noctuidae	Apospasta	Apospasta GB01Et	2.222222222	0	0.001154734	0
877	BOLD:ABZ4463	1	2	6	Coleoptera	Chrysomelidae	Longitarsus	Longitarsus pratensis	2.222222222	4.347826087	0.001154734	0.002408671
595	BOLD:AAR9487	2	0	4	Lepidoptera	Tortricidae	Clavigesta	Clavigesta sylvestrana	0	2.898550725	0	0.001605781
596	BOLD:AAR9913	2	1	0	Lepidoptera	Noctuidae	Conisania	Conisania poelli, Conisania leineri	1.111111111	0	0.000577367	0
597	BOLD:AAS0293	2	1	0	Lepidoptera	Coleophoridae	Coleophora	Coleophora striolatella	1.111111111	0	0.000577367	0
998	BOLD:ACE1124	1	0	1	Coleoptera	Chrysomelidae	Psylliodes	Psylliodes marcidus	0	0.724637681	0	0.000401445
599	BOLD:AAT9392	0	0	2	Araneae	Linyphiidae	Frontinellina	Frontinellina frutetorum	0	1.449275362	0	0.00080289
600	BOLD:AAU2122	2	0	4	Lepidoptera	Gelechiidae	Aristotelia		0	2.898550725	0	0.001605781
601	BOLD:AAU2689	2	1	0	Lepidoptera	Coleophoridae	Coleophora	Coleophora helianthemella	1.111111111	0	0.000577367	0
602	BOLD:AAU2700	0	3	0	Araneae	Salticidae	Evarcha	Evarcha arcuata	3.333333333	0	0.001732102	0
603	BOLD:AAU2701	2	0	1	Lepidoptera	Autostichidae	Symmoca	Symmoca dodecatella	0	0.724637681	0	0.000401445
604	BOLD:AAU2797	2	1	0	Neuroptera	Hemerobiidae	Hemerobius	Hemerobius micans	1.111111111	0	0.000577367	0
605	BOLD:AAU3076	2	0	1	Lepidoptera	Gelechiidae	Caryocolum	Caryocolum fibigerium	0	0.724637681	0	0.000401445
606	BOLD:AAU3080	2	1	0	Lepidoptera	Gelechiidae	Caryocolum	Caryocolum cauligenella	1.111111111	0	0.000577367	0
607	BOLD:AAU3346	1	0	1	Hemiptera	Pentatomidae	Nezara	Nezara viridula	0	0.724637681	0	0.000401445
608	BOLD:AAU3509	2	0	1	Lepidoptera	Gelechiidae	Neofaculta	Neofaculta ericetella	0	0.724637681	0	0.000401445
609	BOLD:AAU3743	2	0	2	Lepidoptera	Autostichidae	Apatema	Apatema mediopallidum	0	1.449275362	0	0.00080289
610	BOLD:AAU3916	2	0	4	Lepidoptera	Gelechiidae	Telphusa	Telphusa cistiflorella	0	2.898550725	0	0.001605781
611	BOLD:AAU4290	0	0	1	Araneae	Philodromidae	Philodromus	Philodromus rufus	0	0.724637681	0	0.000401445
612	BOLD:AAU4327	2	1	1	Lepidoptera	Noctuidae	Agrochola	Agrochola haematidea	1.111111111	0.724637681	0.000577367	0.000401445
613	BOLD:AAU4456	2	0	4	Lepidoptera	Tineidae	Ateliotum	Ateliotum petrinella	0	2.898550725	0	0.001605781
614	BOLD:AAU5176	2	1	0	Lepidoptera	Notodontidae	Saliocleta	Saliocleta lativitta	1.111111111	0	0.000577367	0
615	BOLD:AAU6448	2	0	1	Lepidoptera	Coleophoridae	Coleophora	Coleophora bifurcella	0	0.724637681	0	0.000401445
616	BOLD:AAU7567	2	0	1	Lepidoptera	Gelechiidae			0	0.724637681	0	0.000401445
617	BOLD:AAU7776	2	2	0	Lepidoptera	Noctuidae			2.222222222	0	0.001154734	0
618	BOLD:AAV0102	1	0	1	Hemiptera	Lygaeidae	Spilostethus	Spilostethus pandurus	0	0.724637681	0	0.000401445
1313	BOLD:ACZ0513	1	0	1	Coleoptera	Chrysomelidae	Longitarsus	Longitarsus pellucidus	0	0.724637681	0	0.000401445
620	BOLD:AAV0942	1	0	2	Diptera	Tachinidae	Myxexoristops	Myxexoristops bonsdorffi, Myxexoristops neurotomae	0	1.449275362	0	0.00080289
621	BOLD:AAV1295	2	1	1	Diptera	Sciaridae	Bradysia	Bradysia odoriphaga, Bradysia difformis, Bradysia impatiens	1.111111111	0.724637681	0.000577367	0.000401445
622	BOLD:AAV1977	0	3	0	Araneae	Thomisidae	Diaea	Diaea dorsata	3.333333333	0	0.001732102	0
623	BOLD:AAV2392	2	0	2	Diptera	Simuliidae	Simulium	Simulium ornatum s.l., Simulium kiritshenkoi, Simulium trifasciatum, Simulium sp., Simulium ornatum, Simulium (Hellichiella) sp. IBE-GS5	0	1.449275362	0	0.00080289
624	BOLD:AAV2524	2	1	0	Lepidoptera	Geometridae	Scopula	Scopula AH01SA	1.111111111	0	0.000577367	0
625	BOLD:AAV2923	2	1	5	Lepidoptera	Pyralidae	Actenia	Actenia borgialis	1.111111111	3.623188406	0.000577367	0.002007226
626	BOLD:AAV3012	2	0	1	Lepidoptera	Yponomeutidae	Zelleria	Zelleria oleastrella	0	0.724637681	0	0.000401445
627	BOLD:AAV3547	0	0	1	Araneae	Tetragnathidae	Tetragnatha	Tetragnatha straminea	0	0.724637681	0	0.000401445
628	BOLD:AAV3958	1	2	0	Diptera	Drosophilidae	Scaptomyza	Scaptomyza graminum, Scaptomyza teinoptera	2.222222222	0	0.001154734	0
629	BOLD:AAV4962	1	1	0	Diptera	Anthomyiidae	Pegomya	Pegomya sp. BOLD:AAL4962	1.111111111	0	0.000577367	0
630	BOLD:AAV6199	2	0	1	Neuroptera	Chrysopidae	Chrysoperla		0	0.724637681	0	0.000401445
631	BOLD:AAV6613	2	1	0	Lepidoptera	Noctuidae	Dichagyris	Dichagyris triphaenoides	1.111111111	0	0.000577367	0
632	BOLD:AAV6725	2	0	2	Lepidoptera	Tineidae	Infurcitinea	Infurcitinea atrifasciella	0	1.449275362	0	0.00080289
47	BOLD:AAA8933	1	0	8	Coleoptera	Coccinellidae	Coccinella	Coccinella septempunctata	0	5.797101449	0	0.003211562
634	BOLD:AAV6999	2	0	1	Lepidoptera	Nepticulidae	Stigmella	Stigmella ilicifoliella	0	0.724637681	0	0.000401445
635	BOLD:AAV7001	2	0	1	Lepidoptera	Stathmopodidae, Elachistidae	Neomariania, Haplochrois	Haplochrois buvati	0	0.724637681	0	0.000401445
636	BOLD:AAV7017	2	0	1	Lepidoptera	Autostichidae	Stibaromacha	Stibaromacha ratella	0	0.724637681	0	0.000401445
637	BOLD:AAV7051	2	3	2	Lepidoptera	Lecithoceridae	Homaloxestis	Homaloxestis briantiella	3.333333333	1.449275362	0.001732102	0.00080289
638	BOLD:AAV7115	1	0	1	Diptera	Tachinidae	Thelaira, Eriothrix	Eriothrix rufomaculatus, Thelaira solivaga	0	0.724637681	0	0.000401445
373	BOLD:AAH3299	1	0	1	Coleoptera	Coccinellidae	Hippodamia	Hippodamia variegata	0	0.724637681	0	0.000401445
640	BOLD:AAV7529	2	1	0	Lepidoptera	Crambidae	Agrotera		1.111111111	0	0.000577367	0
641	BOLD:AAV7598	2	0	1	Lepidoptera	Autostichidae	Apatema		0	0.724637681	0	0.000401445
642	BOLD:AAV7764	2	1	0	Lepidoptera	Gelechiidae	Caryocolum	Caryocolum alsinella	1.111111111	0	0.000577367	0
643	BOLD:AAV7911	2	0	1	Lepidoptera	Scythrididae	Scythris	Scythris ericetella	0	0.724637681	0	0.000401445
644	BOLD:AAV7915	2	1	4	Lepidoptera	Scythrididae	Scythris	Scythris cistorum	1.111111111	2.898550725	0.000577367	0.001605781
645	BOLD:AAV7973	2	2	2	Lepidoptera	Scythrididae	Scythris	Scythris ridiculella	2.222222222	1.449275362	0.001154734	0.00080289
646	BOLD:AAV8033	0	0	4	Araneae	Clubionidae	Clubiona	Clubiona phragmitis	0	2.898550725	0	0.001605781
647	BOLD:AAV8535	1	2	1	Diptera	Tachinidae	Zaira	Zaira sp. 11, Zaira sp. 9, Zaira cinerea	2.222222222	0.724637681	0.001154734	0.000401445
648	BOLD:AAV9244	0	2	0	Araneae	Clubionidae	Clubiona	Clubiona neglecta, Clubiona pseudoneglecta	2.222222222	0	0.001154734	0
649	BOLD:AAV9914	2	0	1	Lepidoptera	Tortricidae	Aethes	Aethes bilbaensis, Aethes confinis	0	0.724637681	0	0.000401445
650	BOLD:AAW0131	1	1	0	Diptera	Anthomyiidae	Delia	Delia echinata, Delia fallax	1.111111111	0	0.000577367	0
651	BOLD:AAW0581	2	1	0	Diptera	Chironomidae	Thienemannia	Thienemannia gracei	1.111111111	0	0.000577367	0
652	BOLD:AAW1102	2	1	0	Diptera	Chironomidae	Tanytarsus	Tanytarsus ejuncidus	1.111111111	0	0.000577367	0
653	BOLD:AAW1343	2	0	1	Diptera	Chironomidae	Bryophaenocladius	Bryophaenocladius NHRS sp. A, Bryophaenocladius sp. 4ES	0	0.724637681	0	0.000401445
654	BOLD:AAW3068	2	1	0	Lepidoptera	Saturniidae	Automeris	Automeris castrensis	1.111111111	0	0.000577367	0
655	BOLD:AAW4677	2	0	1	Diptera	Chironomidae	Kiefferulus	Kiefferulus PM-sp1, Kiefferulus tedipediformis, Kiefferulus tendipediformis	0	0.724637681	0	0.000401445
656	BOLD:AAW5816	2	0	1	Lepidoptera	Gelechiidae	Aristotelia	Aristotelia billii	0	0.724637681	0	0.000401445
657	BOLD:AAW7301	2	0	2	Lepidoptera	Gelechiidae	Bryotropha	Bryotropha dryadella	0	1.449275362	0	0.00080289
658	BOLD:AAW7520	2	1	0	Lepidoptera	Noctuidae	Xestia	Xestia agathina	1.111111111	0	0.000577367	0
659	BOLD:AAW9512	2	0	1	Lepidoptera	Geometridae	Idaea	Idaea mustelata	0	0.724637681	0	0.000401445
660	BOLD:AAX0349	1	0	1	Orthoptera	Tettigoniidae	Koroglus	Koroglus disparalatus	0	0.724637681	0	0.000401445
661	BOLD:AAX0882	2	1	1	Diptera	Hippoboscidae	Hippobosca	Hippobosca equina	1.111111111	0.724637681	0.000577367	0.000401445
662	BOLD:AAX1493	1	0	2	Diptera	Muscidae	Mydaea, Helina	Helina impuncta, Mydaea urbana	0	1.449275362	0	0.00080289
663	BOLD:AAX2523	2	1	3	Lepidoptera	Geometridae	Hospitalia	Hospitalia flavolineata	1.111111111	2.173913043	0.000577367	0.001204336
664	BOLD:AAX2545	1	5	5	Diptera	Muscidae	Hydrotaea	Hydrotaea armipes, Hydrotaea borussica, Hydrotaea pandellei, Hydrotaea pellucens, Hydrotaea irritans, Hydrotaea meridionalis	5.555555556	3.623188406	0.002886836	0.002007226
665	BOLD:AAX2553	1	0	1	Diptera	Muscidae	Hydrotaea	Hydrotaea cyrtoneurina	0	0.724637681	0	0.000401445
433	BOLD:AAJ5695	1	0	2	Coleoptera	Coccinellidae	Adalia	Adalia decempunctata	0	1.449275362	0	0.00080289
667	BOLD:AAX3655	2	1	0	Lepidoptera	Noctuidae	Mythimna	Mythimna litoralis	1.111111111	0	0.000577367	0
668	BOLD:AAX4446	1	0	1	Orthoptera	Tettigoniidae	Montana	Montana schereri	0	0.724637681	0	0.000401445
669	BOLD:AAX6124	2	0	1	Lepidoptera	Tineidae	Nemapogon	Nemapogon nevadella	0	0.724637681	0	0.000401445
670	BOLD:AAX6175	2	0	1	Lepidoptera	Geometridae	Lythria	Lythria sanguinaria	0	0.724637681	0	0.000401445
671	BOLD:AAX6280	0	0	1	Araneae	Nesticidae	Nesticus	Nesticus furtivus	0	0.724637681	0	0.000401445
672	BOLD:AAX9112	2	0	1	Lepidoptera	Geometridae	Rhodostrophia	Rhodostrophia ferruginaria LP01Cl	0	0.724637681	0	0.000401445
673	BOLD:AAX9604	2	1	0	Lepidoptera	Erebidae	Dinia, Coystea	Dinia sp. JAT01, Coystea analis	1.111111111	0	0.000577367	0
674	BOLD:AAY0809	2	0	1	Hymenoptera	Diprionidae	Gilpinia	Gilpinia frutetorum	0	0.724637681	0	0.000401445
675	BOLD:AAY1957	1	4	3	Diptera	Muscidae	Hebecnema	MuscidaeIntGen9 sp. BOLD:AAY1957, Hebecnema fumosa	4.444444444	2.173913043	0.002309469	0.001204336
676	BOLD:AAY2258	1	1	0	Diptera	Tachinidae	Phasia	Phasia barbifrons	1.111111111	0	0.000577367	0
677	BOLD:AAY2262	1	0	2	Diptera	Tachinidae	Phasia	Phasia aurigera	0	1.449275362	0	0.00080289
678	BOLD:AAY2276	1	0	1	Diptera	Tachinidae	Phasia	Phasia hemiptera	0	0.724637681	0	0.000401445
679	BOLD:AAY2972	2	0	1	Lepidoptera	Noctuidae	Euros	Euros osticollis	0	0.724637681	0	0.000401445
680	BOLD:AAY2974	2	0	6	Lepidoptera	Lecithoceridae	Eurodachtha	Eurodachtha pallicornella	0	4.347826087	0	0.002408671
681	BOLD:AAY3332	1	0	1	Diptera	Muscidae	Dasyphora	Dasyphora cyanella	0	0.724637681	0	0.000401445
682	BOLD:AAY4148	2	0	1	Lepidoptera	Euteliidae	Eutelia	Eutelia biangulata	0	0.724637681	0	0.000401445
683	BOLD:AAY4919	0	1	0	Araneae	Araneidae	Gibbaranea	Gibbaranea bituberculata	1.111111111	0	0.000577367	0
684	BOLD:AAY5052	2	1	3	Lepidoptera	Noctuidae	Epilecta	Epilecta linogrisea	1.111111111	2.173913043	0.000577367	0.001204336
685	BOLD:AAY5355	2	0	2	Lepidoptera	Noctuidae	Bryonycta	Bryonycta pineti	0	1.449275362	0	0.00080289
686	BOLD:AAY5540	2	3	6	Lepidoptera	Noctuidae	Leucochlaena	Leucochlaena turatii, Leucochlaena oditis	3.333333333	4.347826087	0.001732102	0.002408671
687	BOLD:AAY5615	2	0	1	Lepidoptera	Tortricidae	Cnephasia	Cnephasia ecullyana	0	0.724637681	0	0.000401445
688	BOLD:AAY5665	2	0	1	Lepidoptera	Erebidae	Odice	Odice blandula	0	0.724637681	0	0.000401445
689	BOLD:AAY6368	2	1	0	Diptera	Mycetophilidae	Brevicornu	Brevicornu sericoma	1.111111111	0	0.000577367	0
690	BOLD:AAY6962	2	0	2	Lepidoptera	Crambidae	Pediasia		0	1.449275362	0	0.00080289
510	BOLD:AAN3361	1	1	0	Coleoptera	Coccinellidae	Calvia	Calvia quatuordecimguttata	1.111111111	0	0.000577367	0
692	BOLD:AAY7656	2	0	3	Lepidoptera	Noctuidae	Stilbia	Stilbia philopalis	0	2.173913043	0	0.001204336
693	BOLD:AAY7684	0	4	1	Araneae	Linyphiidae	Linyphia	Linyphia hortensis, Linyphia sp. GH41	4.444444444	0.724637681	0.002309469	0.000401445
694	BOLD:AAY7695	0	2	4	Araneae	Araneidae	Gibbaranea	Gibbaranea gibbosa	2.222222222	2.898550725	0.001154734	0.001605781
695	BOLD:AAY7805	2	4	4	Lepidoptera	Noctuidae	Chersotis	Chersotis fimbriola	4.444444444	2.898550725	0.002309469	0.001605781
696	BOLD:AAY7842	2	0	1	Lepidoptera	Noctuidae	Caradrina	Caradrina germainii	0	0.724637681	0	0.000401445
697	BOLD:AAY7891	2	1	0	Lepidoptera	Noctuidae	Eugnorisma	Eugnorisma arenoflavida	1.111111111	0	0.000577367	0
698	BOLD:AAY8129	2	1	0	Lepidoptera	Noctuidae	Chersotis	Chersotis multangula, Chersotis andreae	1.111111111	0	0.000577367	0
699	BOLD:AAY8210	2	1	0	Lepidoptera	Noctuidae	Cryphia	Cryphia simulatricula, Cryphia lusitanica	1.111111111	0	0.000577367	0
700	BOLD:AAY8385	2	9	7	Lepidoptera	Noctuidae	Lycophotia	Lycophotia erythrina	10	5.072463768	0.005196305	0.002810116
701	BOLD:AAY8531	0	0	1	Araneae	Philodromidae	Philodromus	Philodromus margaritatus	0	0.724637681	0	0.000401445
702	BOLD:AAY8532	0	1	0	Araneae	Philodromidae	Philodromus	Philodromus fuscomarginatus	1.111111111	0	0.000577367	0
703	BOLD:AAY8761	1	2	1	Hemiptera	Lygaeidae	Kleidocerys	Kleidocerys privignus, Kleidocerys resedae	2.222222222	0.724637681	0.001154734	0.000401445
704	BOLD:AAY8866	2	0	1	Lepidoptera	Pterophoridae	Stenoptilia	Stenoptilia mariiaeluisae, Stenoptilia mariaeluisae	0	0.724637681	0	0.000401445
705	BOLD:AAY8957	1	1	3	Hemiptera	Rhopalidae	Rhopalus	Rhopalus parumpunctatus	1.111111111	2.173913043	0.000577367	0.001204336
706	BOLD:AAY8964	1	3	5	Hemiptera	Pentatomidae	Rhaphigaster	Rhaphigaster nebulosa	3.333333333	3.623188406	0.001732102	0.002007226
707	BOLD:AAY8966	1	2	3	Hemiptera	Miridae	Lygus	Lygus wagneri, Lygus sp., Lygus rugulipennis, Lygus maritimus, Lygus pratensis, Lygus gemellatus	2.222222222	2.173913043	0.001154734	0.001204336
708	BOLD:AAY9075	1	0	4	Hemiptera	Nabidae, Miridae	Lygus, Himacerus	Himacerus mirmicoides, Lygus pratensis	0	2.898550725	0	0.001605781
709	BOLD:AAY9083	1	0	1	Hemiptera	Pentatomidae	Atractotomus, Aelia	Aelia acuminata, Atractotomus mali	0	0.724637681	0	0.000401445
710	BOLD:AAY9089	1	0	1	Hemiptera	Miridae	Stenodema	Stenodema virens, Gastrodes grossipes, Stenodema laevigata	0	0.724637681	0	0.000401445
711	BOLD:AAY9133	1	0	1	Hemiptera	Pentatomidae	Graphosoma	Graphosoma italicum, Graphosoma lineatum	0	0.724637681	0	0.000401445
712	BOLD:AAY9215	1	2	0	Hemiptera	Reduviidae	Empicoris	Empicoris vagabundus, Empicoris culiciformis, Empicoris pilosus	2.222222222	0	0.001154734	0
713	BOLD:AAY9276	1	0	1	Diptera	Syrphidae	Eumerus	Eumerus barbarus	0	0.724637681	0	0.000401445
714	BOLD:AAY9315	1	1	0	Hemiptera	Rhopalidae	Stictopleurus	Stictopleurus crassicornis, Stictopleurus abutilon	1.111111111	0	0.000577367	0
715	BOLD:AAY9318	1	1	0	Hemiptera	Rhyparochromidae	Rhyparochromus	Rhyparochromus pini	1.111111111	0	0.000577367	0
716	BOLD:AAY9322	1	1	0	Hemiptera	Rhopalidae	Rhopalus	Rhopalus distinctus, Rhopalus subrufus	1.111111111	0	0.000577367	0
717	BOLD:AAY9459	2	0	1	Lepidoptera	Pyralidae	Bostra	Bostra obsoletalis	0	0.724637681	0	0.000401445
718	BOLD:AAZ0264	1	2	2	Diptera	Sarcophagidae	Sarcophaga	Sarcophaga matilei, Sarcophaga lehmanni, Sarcophaga croatica, Sarcophaga lasiostyla, Sarcophaga variegata	2.222222222	1.449275362	0.001154734	0.00080289
579	BOLD:AAP7387	1	0	1	Coleoptera	Coccinellidae	Myzia	Myzia oblongoguttata	0	0.724637681	0	0.000401445
720	BOLD:AAZ2913	2	2	3	Lepidoptera	Noctuidae	Mythimna	Mythimna congrua	2.222222222	2.173913043	0.001154734	0.001204336
721	BOLD:AAZ2988	1	6	0	Hemiptera	Nabidae	Himacerus	Himacerus mirmicoides, Himacerus apterus	6.666666667	0	0.003464203	0
722	BOLD:AAZ2997	2	0	1	Lepidoptera	Erebidae	Hypocrisias	Hypocrisias fuscipennis	0	0.724637681	0	0.000401445
723	BOLD:AAZ3130	1	1	0	Hemiptera	Rhopalidae	Stictopleurus	Stictopleurus abutilon, Stictopleurus punctatonervosus	1.111111111	0	0.000577367	0
724	BOLD:AAZ3133	1	0	2	Hemiptera	Miridae	Megaloceroea, Stenodema	Stenodema calcarata, Megaloceroea recticornis	0	1.449275362	0	0.00080289
725	BOLD:AAZ3346	1	4	4	Hemiptera	Nabidae	Nabis	Nabis ferus, Nabis sp., Nabis rugosus, Nabis brevis, Nabis ericetorum, Nabis pseudoferus	4.444444444	2.898550725	0.002309469	0.001605781
726	BOLD:AAZ3560	1	0	1	Hemiptera	Rhopalidae	Stictopleurus	Stictopleurus crassicornis, Stictopleurus abutilon, Stictopleurus punctatonervosus	0	0.724637681	0	0.000401445
727	BOLD:AAZ3702	1	1	4	Hemiptera	Rhopalidae	Myrmus	Myrmus miriformis	1.111111111	2.898550725	0.000577367	0.001605781
728	BOLD:AAZ3904	1	2	1	Diptera	Tachinidae	Dinera	Dinera grisescens	2.222222222	0.724637681	0.001154734	0.000401445
729	BOLD:AAZ4724	1	1	0	Diptera	Tachinidae	Aplomya	Aplomya theclarum	1.111111111	0	0.000577367	0
730	BOLD:AAZ4737	1	0	1	Diptera	Tachinidae	Chrysoexorista	Chrysoexorista nr. sp.	0	0.724637681	0	0.000401445
731	BOLD:AAZ4770	1	4	1	Diptera	Tachinidae	Leucostoma	Leucostoma tetraptera, Leucostoma simplex, Leucostoma meridianum	4.444444444	0.724637681	0.002309469	0.000401445
732	BOLD:AAZ5262	1	6	3	Diptera	Syrphidae	Meliscaeva	Meliscaeva auricollis	6.666666667	2.173913043	0.003464203	0.001204336
733	BOLD:AAZ5483	1	0	2	Diptera	Muscidae	Helina	Helina setiventris	0	1.449275362	0	0.00080289
734	BOLD:AAZ5888	1	1	2	Diptera	Sarcophagidae	Oebalia	Oebalia minuta	1.111111111	1.449275362	0.000577367	0.00080289
735	BOLD:AAZ6317	2	0	2	Lepidoptera	Erebidae	Eublemma, Odice	Eublemma jucunda, Odice jucunda	0	1.449275362	0	0.00080289
736	BOLD:AAZ6465	1	0	1	Hemiptera	Alydidae	Alydus	Alydus calcaratus	0	0.724637681	0	0.000401445
737	BOLD:AAZ6550	1	0	3	Orthoptera	Tettigoniidae	Phaneroptera	Phaneroptera nana	0	2.173913043	0	0.001204336
738	BOLD:AAZ7526	0	1	1	Araneae	Thomisidae	Xysticus	Xysticus kochi	1.111111111	0.724637681	0.000577367	0.000401445
739	BOLD:AAZ7659	0	0	1	Araneae	Philodromidae	Thanatus	Thanatus atratus	0	0.724637681	0	0.000401445
740	BOLD:AAZ7767	1	2	0	Hemiptera	Pentatomidae	Pentatoma, Troilus	Pentatoma rufipes, Troilus luridus	2.222222222	0	0.001154734	0
741	BOLD:AAZ7869	2	0	1	Lepidoptera	Geometridae	Godonela	Godonela sp. 1MKC	0	0.724637681	0	0.000401445
742	BOLD:AAZ8809	2	0	1	Lepidoptera	Noctuidae			0	0.724637681	0	0.000401445
743	BOLD:AAZ8817	0	0	2	Araneae	Araneidae	Argiope	Argiope lobata	0	1.449275362	0	0.00080289
744	BOLD:AAZ9119	0	1	1	Araneae	Oxyopidae	Oxyopes	Oxyopes sp., Oxyopes ramosus	1.111111111	0.724637681	0.000577367	0.000401445
745	BOLD:AAZ9164	2	0	1	Lepidoptera	Elachistidae	Elachista		0	0.724637681	0	0.000401445
746	BOLD:AAZ9807	2	1	0	Lepidoptera	Crambidae	Udea	Udea sp. 30SAPYR	1.111111111	0	0.000577367	0
747	BOLD:AAZ9882	1	1	0	Diptera	Muscidae	Hydrotaea	Hydrotaea dentipes, MuscIntGen spAAZ9882, Hydrotaea similis	1.111111111	0	0.000577367	0
748	BOLD:ABA0011	2	1	0	Lepidoptera	Depressariidae	Agonopterix	Agonopterix bipunctosa	1.111111111	0	0.000577367	0
666	BOLD:AAX2942	1	0	5	Coleoptera	Coccinellidae	Myrrha	Myrrha octodecimguttata	0	3.623188406	0	0.002007226
750	BOLD:ABA0996	2	2	0	Lepidoptera	Depressariidae	Agonopterix	Agonopterix rutana	2.222222222	0	0.001154734	0
751	BOLD:ABA1014	1	5	4	Orthoptera	Tettigoniidae	Leptophyes	Leptophyes punctatissima	5.555555556	2.898550725	0.002886836	0.001605781
752	BOLD:ABA1538	2	0	1	Lepidoptera	Geometridae	Godonela	Godonela bornusaria	0	0.724637681	0	0.000401445
753	BOLD:ABA2513	1	1	0	Hemiptera	Miridae	Orthotylus	Orthotylus ericetorum, Orthotylus flavosparsus	1.111111111	0	0.000577367	0
782	BOLD:ABU7107	1	0	1	Coleoptera	Coccinellidae	Platynaspis	Platynaspis luteorubra	0	0.724637681	0	0.000401445
755	BOLD:ABA3814	0	2	2	Araneae	Clubionidae	Clubiona	Clubiona corticalis	2.222222222	1.449275362	0.001154734	0.00080289
756	BOLD:ABA3934	1	0	4	Hemiptera	Miridae	Deraeocoris	Deraeocoris lutescens	0	2.898550725	0	0.001605781
862	BOLD:ABY9024	1	1	0	Coleoptera	Coccinellidae	Calvia	Calvia quatuordecimguttata	1.111111111	0	0.000577367	0
951	BOLD:ACD0984	1	0	3	Coleoptera	Coccinellidae	Harmonia	Harmonia quadripunctata	0	2.173913043	0	0.001204336
981	BOLD:ACD6466	1	0	10	Coleoptera	Coccinellidae	Myrrha	Myrrha octodecimguttata	0	7.246376812	0	0.004014452
1068	BOLD:ACF5104	1	0	1	Coleoptera	Coccinellidae	Myrrha	Myrrha octodecimguttata	0	0.724637681	0	0.000401445
204	BOLD:AAD5565	1	1	0	Coleoptera	Curculionidae	Sciaphilus	Sciaphilus asperatus	1.111111111	0	0.000577367	0
347	BOLD:AAG5222	1	8	2	Coleoptera	Curculionidae	Strophosoma, Strophosomus	Strophosoma melanogrammum	8.888888889	1.449275362	0.004618938	0.00080289
763	BOLD:ABA4878	1	1	2	Hemiptera	Rhopalidae	Stictopleurus	Stictopleurus pictus	1.111111111	1.449275362	0.000577367	0.00080289
764	BOLD:ABA4940	2	1	0	Lepidoptera	Geometridae			1.111111111	0	0.000577367	0
765	BOLD:ABA5170	1	1	7	Diptera	Ulidiidae	Physiphora	Physiphora demandata, Physiphora alceae	1.111111111	5.072463768	0.000577367	0.002810116
766	BOLD:ABA6491	1	2	0	Diptera	Bibionidae			2.222222222	0	0.001154734	0
767	BOLD:ABA6492	1	4	2	Diptera	Anthomyiidae	Hylemya	Hylemya vagans, Hylemya nigrimana	4.444444444	1.449275362	0.002309469	0.00080289
768	BOLD:ABA6733	2	0	1	Lepidoptera	Erebidae	Oxaenanus	Oxaenanus brontesalis, Oxaenanus picticilia	0	0.724637681	0	0.000401445
769	BOLD:ABA6871	1	1	2	Hemiptera	Miridae	Adelphocoris, Pilophorus	Pilophorus clavatus, Adelphocoris seticornis	1.111111111	1.449275362	0.000577367	0.00080289
770	BOLD:ABA7294	2	1	0	Diptera	Pediciidae	Dicranota	Dicranota cf. subtilis, Dicranota gracilipes, Dicranota sp.	1.111111111	0	0.000577367	0
771	BOLD:ABA7870	2	1	0	Diptera	Cecidomyiidae	Rhopalomyia		1.111111111	0	0.000577367	0
772	BOLD:ABA7932	2	1	0	Lepidoptera	Geometridae	Trichozoma	Trichozoma picaria	1.111111111	0	0.000577367	0
773	BOLD:ABA9330	0	3	0	Araneae	Clubionidae	Clubiona	Clubiona comta	3.333333333	0	0.001732102	0
774	BOLD:ABA9438	2	0	1	Lepidoptera	Psychidae	Placodoma	Placodoma ragonoti	0	0.724637681	0	0.000401445
775	BOLD:ABA9492	0	1	0	Araneae	Philodromidae	Philodromus	Philodromus aureolus	1.111111111	0	0.000577367	0
348	BOLD:AAG5244	1	2	0	Coleoptera	Curculionidae	Polydrusus	Polydrusus cervinus	2.222222222	0	0.001154734	0
777	BOLD:ABU6179	1	2	0	Hemiptera	Lygaeidae	Spilostethus	Spilostethus saxatilis	2.222222222	0	0.001154734	0
367	BOLD:AAH0270	1	1	0	Coleoptera	Curculionidae	Trachyphloeus, Sitona, Romualdius	Romualdius scaber, Romualdius bifoveolatus, Sitona callosus, Trachyphloeus bifoveolatus, Trachyphloeus angustisetulus	1.111111111	0	0.000577367	0
779	BOLD:ABU6260	1	0	1	Diptera	Tabanidae	Hybomitra	Hybomitra micans	0	0.724637681	0	0.000401445
780	BOLD:ABU6590	1	0	1	Hemiptera	Rhyparochromidae	Eremocoris	Eremocoris abietis	0	0.724637681	0	0.000401445
781	BOLD:ABU7105	1	0	2	Diptera	Ephydridae	Philygria	Philygria stictica	0	1.449275362	0	0.00080289
459	BOLD:AAK3643	1	1	0	Coleoptera	Curculionidae	Hylobius	Hylobius abietis, Hylobius piceus, Hylobius transversog	1.111111111	0	0.000577367	0
783	BOLD:ABU7366	2	1	1	Lepidoptera	Noctuidae	Caradrina	Caradrina ibeasi	1.111111111	0.724637681	0.000577367	0.000401445
784	BOLD:ABU8295	2	1	0	Lepidoptera	Nolidae	Meganola	Meganola strigula	1.111111111	0	0.000577367	0
785	BOLD:ABU9611	2	0	2	Lepidoptera	Noctuidae	Apospasta	Apospasta venataGB01	0	1.449275362	0	0.00080289
518	BOLD:AAN9236	1	0	3	Coleoptera	Curculionidae	Curculio	Curculio glandium	0	2.173913043	0	0.001204336
787	BOLD:ABV1704	2	1	0	Lepidoptera	Oecophoridae	Eulechria	Eulechria pantelella	1.111111111	0	0.000577367	0
788	BOLD:ABV2979	2	1	0	Lepidoptera	Erebidae	Lobophyllodes	Lobophyllodes miniatus	1.111111111	0	0.000577367	0
789	BOLD:ABV3819	2	2	0	Neuroptera	Chrysopidae	Cunctochrysa	Cunctochrysa albolineata, Cunctochrysa sp.	2.222222222	0	0.001154734	0
790	BOLD:ABV4518	1	2	0	Hymenoptera	Tenthredinidae	Tenthredo	Tenthredo vespiformis, Tenthredo maculata, Tenthredo diana	2.222222222	0	0.001154734	0
791	BOLD:ABV4563	1	1	0	Diptera	Muscidae	Thricops	Thricops semicinereus	1.111111111	0	0.000577367	0
792	BOLD:ABV4997	2	0	1	Lepidoptera	Erebidae	Catocala	Catocala kuznetsovi	0	0.724637681	0	0.000401445
793	BOLD:ABV5066	1	1	0	Diptera	Muscidae	Azelia	Azelia zetterstedtii, Azelia triquetra, Azelia trigonica	1.111111111	0	0.000577367	0
794	BOLD:ABV5347	2	1	0	Diptera	Limoniidae	Dicranomyia, Neolimonia	Dicranomyia sp., Neolimonia dumetorum	1.111111111	0	0.000577367	0
795	BOLD:ABV5740	2	1	0	Diptera	Limoniidae	Molophilus	Molophilus obscurus	1.111111111	0	0.000577367	0
520	BOLD:AAN9538	1	0	1	Coleoptera	Curculionidae	Malvapion	Malvapion malvae	0	0.724637681	0	0.000401445
797	BOLD:ABV9010	2	0	1	Lepidoptera	Noctuidae			0	0.724637681	0	0.000401445
550	BOLD:AAO4651	1	7	2	Coleoptera	Curculionidae	Brachyderes	Brachyderes incanus	7.777777778	1.449275362	0.00404157	0.00080289
799	BOLD:ABV9683	2	1	0	Diptera	Limoniidae	Molophilus	Molophilus sp., Molophilus griseus, Molophilus cf. ochraceus	1.111111111	0	0.000577367	0
800	BOLD:ABW0031	2	0	4	Lepidoptera	Gelechiidae	Metzneria	Metzneria nr. aprilella	0	2.898550725	0	0.001605781
801	BOLD:ABW0332	2	1	0	Lepidoptera	Drepanidae	Gaurena	Gaurena bifasciata	1.111111111	0	0.000577367	0
802	BOLD:ABW0509	2	0	2	Lepidoptera	Noctuidae	Leucania	Leucania atrinota	0	1.449275362	0	0.00080289
803	BOLD:ABW0564	2	1	0	Hymenoptera	Ichneumonidae			1.111111111	0	0.000577367	0
804	BOLD:ABW0724	2	0	2	Lepidoptera	Noctuidae	Mythimna		0	1.449275362	0	0.00080289
805	BOLD:ABW2301	1	2	0	Diptera	Heleomyzidae	Suillia	Suillia humilis	2.222222222	0	0.001154734	0
806	BOLD:ABW2531	1	0	1	Diptera	Tabanidae			0	0.724637681	0	0.000401445
807	BOLD:ABW2533	1	0	1	Diptera	Tabanidae			0	0.724637681	0	0.000401445
808	BOLD:ABW3766	1	1	0	Diptera	Muscidae	Helina		1.111111111	0	0.000577367	0
809	BOLD:ABW3852	1	3	0	Diptera	Muscidae	Phaonia	Phaonia pallida	3.333333333	0	0.001732102	0
587	BOLD:AAQ0846	1	1	0	Coleoptera	Curculionidae	Aspidapion	Aspidapion aeneum	1.111111111	0	0.000577367	0
811	BOLD:ABW3942	2	1	0	Diptera	Ceratopogonidae	Forcipomyia	Forcipomyia nigra	1.111111111	0	0.000577367	0
812	BOLD:ABW5330	2	0	1	Lepidoptera	Crambidae	Titanio	Titanio tarraconensis	0	0.724637681	0	0.000401445
813	BOLD:ABW5869	2	1	0	Lepidoptera	Erebidae	Eilema	Eilema pseudocomplana	1.111111111	0	0.000577367	0
814	BOLD:ABW7306	2	1	1	Neuroptera	Chrysopidae	Nineta	Nineta flava, Nineta principiae	1.111111111	0.724637681	0.000577367	0.000401445
815	BOLD:ABW7959	1	0	1	Diptera	Sarcophagidae			0	0.724637681	0	0.000401445
816	BOLD:ABW8796	1	0	1	Diptera	Tephritidae	Tephritis	Tephritis sahandi	0	0.724637681	0	0.000401445
817	BOLD:ABW8812	2	0	1	Lepidoptera	Noctuidae	Pseudenargia	Pseudenargia ulicis	0	0.724637681	0	0.000401445
818	BOLD:ABW9035	2	2	1	Neuroptera	Chrysopidae	Chrysopa, Cunctochrysa	Cunctochrysa albolineata, Chrysopa nigricostata	2.222222222	0.724637681	0.001154734	0.000401445
819	BOLD:ABX0055	2	0	1	Lepidoptera	Noctuidae	Mythimna	Mythimna opaca	0	0.724637681	0	0.000401445
820	BOLD:ABX0380	1	3	4	Hemiptera	Pentatomidae	Neottiglossa	Neottiglossa leporina	3.333333333	2.898550725	0.001732102	0.001605781
754	BOLD:ABA3550	1	1	0	Coleoptera	Curculionidae	Micrelus	Micrelus ericae	1.111111111	0	0.000577367	0
822	BOLD:ABX2713	2	0	1	Hymenoptera	Dryinidae	Anteon	Anteon pinetellum	0	0.724637681	0	0.000401445
823	BOLD:ABX2762	1	0	2	Orthoptera	Acrididae	Stenobothrus	Stenobothrus stigmaticus	0	1.449275362	0	0.00080289
900	BOLD:ACA5008	1	0	1	Coleoptera	Curculionidae	Curculio	Curculio venosus	0	0.724637681	0	0.000401445
825	BOLD:ABX4957	2	2	15	Lepidoptera	Geometridae	Cyclophora	Cyclophora ruficiliaria	2.222222222	10.86956522	0.001154734	0.006021678
826	BOLD:ABX5040	2	0	1	Lepidoptera	Noctuidae	Noctua	Noctua tirrenica	0	0.724637681	0	0.000401445
827	BOLD:ABX5086	2	1	0	Lepidoptera	Geometridae	Cyclophora	Cyclophora linearia	1.111111111	0	0.000577367	0
828	BOLD:ABX5204	1	1	0	Diptera	Anthomyiidae	Botanophila	Botanophila rubrigena, Botanophila sp.	1.111111111	0	0.000577367	0
829	BOLD:ABX5662	2	0	1	Lepidoptera	Geometridae	Scopula	Scopula submutata	0	0.724637681	0	0.000401445
830	BOLD:ABX5769	2	1	0	Lepidoptera	Noctuidae	Ochropleura		1.111111111	0	0.000577367	0
831	BOLD:ABX5957	2	1	0	Hymenoptera	Ichneumonidae	Collyria	Collyria coxator, Collyria calcitrator, Collyria catoptron	1.111111111	0	0.000577367	0
832	BOLD:ABX5991	1	1	0	Diptera	Muscidae	Helina	Helina fulvisquama	1.111111111	0	0.000577367	0
833	BOLD:ABX6022	2	0	1	Lepidoptera	Sphingidae	Lintneria, Sphinx	Sphinx lugens, Sphinx merops, Lintneria merops, Lintneria meropsDHJ02, Lintneria meropsDHJ01	0	0.724637681	0	0.000401445
834	BOLD:ABX6307	2	1	0	Lepidoptera	Geometridae	Cyclophora	Cyclophora dataria	1.111111111	0	0.000577367	0
835	BOLD:ABX6687	2	0	1	Lepidoptera	Noctuidae	Sideridis	Sideridis artesta	0	0.724637681	0	0.000401445
836	BOLD:ABX6736	0	2	5	Orthoptera	Gryllidae	Oecanthus	Oecanthus pellucens	2.222222222	3.623188406	0.001154734	0.002007226
837	BOLD:ABX7271	2	0	1	Neuroptera	Chrysopidae	Chrysoperla	Chrysoperla pudica	0	0.724637681	0	0.000401445
838	BOLD:ABX7362	1	0	2	Hemiptera	Nabidae	Anaptus, Himacerus	Anaptus major, Himacerus major	0	1.449275362	0	0.00080289
839	BOLD:ABX8156	2	1	0	Lepidoptera	Gelechiidae	Hypatima		1.111111111	0	0.000577367	0
840	BOLD:ABX9158	1	0	1	Diptera	Tachinidae			0	0.724637681	0	0.000401445
841	BOLD:ABY0051	1	1	2	Diptera	Calliphoridae	Pollenia	Pollenia sp., Pollenia rudis	1.111111111	1.449275362	0.000577367	0.00080289
842	BOLD:ABY1114	1	3	1	Diptera	Anthomyiidae	Lasiomma	Lasiomma seminitidum	3.333333333	0.724637681	0.001732102	0.000401445
843	BOLD:ABY1202	1	0	1	Diptera	Heleomyzidae	Suillia	Suillia flagripes	0	0.724637681	0	0.000401445
844	BOLD:ABY3070	1	2	0	Diptera	Syrphidae	Syrphus	Syrphus opinator	2.222222222	0	0.001154734	0
845	BOLD:ABY3124	2	1	0	Lepidoptera	Noctuidae	Thalerastria	Thalerastria diaphora	1.111111111	0	0.000577367	0
846	BOLD:ABY4251	2	1	2	Lepidoptera	Geometridae	Eupithecia	Eupithecia subfuscata	1.111111111	1.449275362	0.000577367	0.00080289
847	BOLD:ABY4984	2	0	1	Lepidoptera	Geometridae	Scotopteryx	Scotopteryx luridata, Scotopteryx mucronata	0	0.724637681	0	0.000401445
848	BOLD:ABY5173	2	0	1	Lepidoptera	Gracillariidae	Aspilapteryx	Aspilapteryx tringipennella	0	0.724637681	0	0.000401445
849	BOLD:ABY5277	2	2	0	Lepidoptera	Noctuidae	Orthosia	Orthosia sp., Orthosia incerta	2.222222222	0	0.001154734	0
850	BOLD:ABY5325	2	2	1	Lepidoptera	Noctuidae	HadenineJBS	Hadenine sp., HadenineJBS sp. CR37, HadenineJBS sp. CR38, HadenineJBS sp. CR39	2.222222222	0.724637681	0.001154734	0.000401445
851	BOLD:ABY5605	1	0	1	Diptera	Sarcophagidae	Sarcophaga	Sarcophaga hirtipes, Sarcophaga albiceps	0	0.724637681	0	0.000401445
852	BOLD:ABY6929	2	1	0	Lepidoptera	Depressariidae	Agonopterix	Agonopterix adspersella	1.111111111	0	0.000577367	0
1078	BOLD:ACG1093	1	0	4	Coleoptera	Curculionidae	Curculio	Curculio elephas	0	2.898550725	0	0.001605781
854	BOLD:ABY7085	2	1	1	Lepidoptera	Scythrididae	Scythris	Scythris vartianae, Scythris dissimilella, Scythris vittella	1.111111111	0.724637681	0.000577367	0.000401445
855	BOLD:ABY7128	2	1	0	Lepidoptera	Tortricidae	Syndemis	Syndemis musculana, Syndemis sp. 2 MDSJ-2011	1.111111111	0	0.000577367	0
856	BOLD:ABY7279	0	2	0	Araneae	Gnaphosidae	Drassodes	Drassodes pubescens	2.222222222	0	0.001154734	0
857	BOLD:ABY7543	1	1	3	Hemiptera	Miridae	Adelphocoris	Adelphocoris lineolatus, Adelphocoris quadripunctatus, Adelphocoris triannulatus, Adelphocoris nigritylus, Adelphocoris reichelii, Adelphocoris suturalis	1.111111111	2.173913043	0.000577367	0.001204336
858	BOLD:ABY7825	1	0	5	Diptera	Tephritidae	Tephritis	Tephritis cf. nigricauda, Tephritis cf. matricariae, Tephritis matricariae	0	3.623188406	0	0.002007226
859	BOLD:ABY8565	2	1	0	Hymenoptera	Braconidae	Aleiodes	Aleiodes sp. 10 AZR-2008	1.111111111	0	0.000577367	0
860	BOLD:ABY8674	2	1	0	Lepidoptera	Gelechiidae	Mirificarma	Mirificarma lentiginosella	1.111111111	0	0.000577367	0
861	BOLD:ABY8979	2	0	2	Lepidoptera	Hesperiidae	Ochlodes	Ochlodes subhyalina, Ochlodes venata, Ochlodes sagitta	0	1.449275362	0	0.00080289
1088	BOLD:ACG8422	1	1	0	Coleoptera	Curculionidae	Pachytychius	Pachytychius haematocephalus	1.111111111	0	0.000577367	0
863	BOLD:ABY9352	2	0	2	Lepidoptera	Erebidae	Lophocampa	Leucanopsis seruba, Lophocampa distincta group, Lophocampa sp., Lophocampa sp. 11, Lophocampa sobrina, Lophocampa sp. 1, Lophocampa sp. 18	0	1.449275362	0	0.00080289
864	BOLD:ABZ0602	1	0	1	Diptera	Tephritidae	Tephritis	Tephritis nebulosa	0	0.724637681	0	0.000401445
865	BOLD:ABZ0655	1	3	0	Hymenoptera	Tenthredinidae	Dolerus	Dolerus neocollaris, Dolerus fumosus, Dolerus schmidti, Dolerus varispinus, Dolerus liogaster, Dolerus narratus, Dolerus brevicornis	3.333333333	0	0.001732102	0
866	BOLD:ABZ1159	2	5	11	Hymenoptera	Braconidae	Cotesia	Cotesia ruficrus	5.555555556	7.971014493	0.002886836	0.004415897
867	BOLD:ABZ1405	1	2	3	Hemiptera	Miridae	Lygus	Lygus atriflavus, Lygus unctuosus, Lygus plagiatus, Lygus ceanothi, Lygus potentillae, Lygus gemellatus, Lygus humeralis, Lygus keltoni, Lygus elisus, Lygus rufidorsus, Lygus hesperus, Lygus robustus, Lygus solidaginis, Lygus abroniae, Lygus lupini, Lygus atritibialis, Lygus pratensis, Lygus scudderi, Lygus aeratus, Lygus rolfsi, Lygus rubroclarus, Lygus punctatus, Lygus bradleyi, Lygus wagneri, …	2.222222222	2.173913043	0.001154734	0.001204336
868	BOLD:ABZ1425	2	1	0	Lepidoptera	Gelechiidae	Neofriseria	Neofriseria peliella	1.111111111	0	0.000577367	0
869	BOLD:ABZ2366	2	0	1	Lepidoptera	Sphingidae	Lapara	Lapara bombycoides, Lapara coniferarum, Lapara phaeobrachycerous	0	0.724637681	0	0.000401445
870	BOLD:ABZ2463	2	1	0	Lepidoptera	Noctuidae	Properigea	Properigea sp.	1.111111111	0	0.000577367	0
871	BOLD:ABZ2712	2	0	1	Lepidoptera	Noctuidae	Cosmia	Cosmia sp.	0	0.724637681	0	0.000401445
872	BOLD:ABZ2916	2	1	0	Lepidoptera	Geometridae	Cyclophora	Cyclophora lennigiaria	1.111111111	0	0.000577367	0
873	BOLD:ABZ3110	1	1	0	Diptera	Syrphidae	Platycheirus	Platycheirus varipes	1.111111111	0	0.000577367	0
874	BOLD:ABZ3199	1	1	2	Diptera	Tephritidae	Tephritis	Tephritis angustipennis, Tephritis cf. angustipennis	1.111111111	1.449275362	0.000577367	0.00080289
875	BOLD:ABZ3718	2	0	3	Lepidoptera	Geometridae	Selidosema	Selidosema pyrenaearia	0	2.173913043	0	0.001204336
876	BOLD:ABZ4457	2	2	1	Lepidoptera	Crambidae	Agrotera	Agrotera discinotata	2.222222222	0.724637681	0.001154734	0.000401445
1156	BOLD:ACP1753	1	0	1	Coleoptera	Curculionidae	Magdalis	Magdalis memnonia	0	0.724637681	0	0.000401445
878	BOLD:ABZ4619	1	1	1	Diptera	Syrphidae	Paragus	Paragus haemorrhous, Paragus politus, Paragus tibialis, Paragus rufocincta, Paragus constrictus, Paragus coadunatus, Paragus aff. haemorrhous, Paragus cf. haemorrhous, Paragus ascoensis	1.111111111	0.724637681	0.000577367	0.000401445
879	BOLD:ABZ5073	2	0	1	Lepidoptera	Erebidae	Lophocampa	Lophocampa sp. JAT01	0	0.724637681	0	0.000401445
880	BOLD:ABZ5188	2	1	0	Hymenoptera	Ichneumonidae	Diadegma	Diadegma chrysostictos	1.111111111	0	0.000577367	0
881	BOLD:ABZ5244	2	0	3	Lepidoptera	Noctuidae	Mythimna	Mythimna melianoides	0	2.173913043	0	0.001204336
882	BOLD:ABZ5867	2	2	4	Lepidoptera	Noctuidae	Leucania	Leucania farcta	2.222222222	2.898550725	0.001154734	0.001605781
883	BOLD:ABZ6022	2	0	1	Lepidoptera	Depressariidae	Depressaria	Depressaria sp., Depressaria douglasella, Depressaria nr. sordidatella	0	0.724637681	0	0.000401445
884	BOLD:ABZ6181	2	1	0	Lepidoptera	Noctuidae	Noctua	Noctua janthina, Noctua tertia, Noctua janthe	1.111111111	0	0.000577367	0
885	BOLD:ABZ6632	2	1	0	Lepidoptera	Noctuidae	Noctua	Noctua noacki	1.111111111	0	0.000577367	0
886	BOLD:ABZ6748	2	5	3	Neuroptera	Hemerobiidae	Hemerobius	Hemerobius stigma	5.555555556	2.173913043	0.002886836	0.001204336
887	BOLD:ABZ6958	2	1	0	Lepidoptera	Tortricidae	Apotomis	Apotomis spinulana, Apotomis fraterculana, Apotomis sp. RM6, Apotomis demissana, Apotomis sororculana, Apotomis inundana, Apotomis lineana, Apotomis betuletana, Apotomis sp., Apotomis turbidana, Apotomis sauciana, Apotomis apateticana, Apotomis semifasciana, Apotomis capreana, Apotomis boreana, Apotomis frigidana, Apotomis tertiana	1.111111111	0	0.000577367	0
888	BOLD:ABZ7029	2	0	1	Lepidoptera	Noctuidae	Agrotis	Agrotis ripae	0	0.724637681	0	0.000401445
889	BOLD:ABZ7031	2	0	1	Lepidoptera	Noctuidae	Agrotis	Agrotis simplonia	0	0.724637681	0	0.000401445
890	BOLD:ABZ7032	2	1	0	Lepidoptera	Noctuidae	Agrotis	Agrotis orthogonia	1.111111111	0	0.000577367	0
891	BOLD:ABZ7767	2	1	0	Lepidoptera	Erebidae	Zanclognatha	Zanclognatha laevigata	1.111111111	0	0.000577367	0
892	BOLD:ABZ7956	2	1	0	Hymenoptera	Ichneumonidae	Scambus	Scambus inanis, Scambus annulatus, Scambus nr. planatus	1.111111111	0	0.000577367	0
893	BOLD:ABZ8034	2	1	0	Lepidoptera	Noctuidae	Xanthograpta	Xanthograpta glycychroa	1.111111111	0	0.000577367	0
1378	BOLD:ADI5959	1	1	0	Coleoptera	Curculionidae			1.111111111	0	0.000577367	0
633	BOLD:AAV6940	2	0	1	Coleoptera	Elateridae	Stenagostus	Stenagostus rhombeus	0	0.724637681	0	0.000401445
896	BOLD:ACA0470	1	1	0	Diptera	Sarcophagidae	Ravinia	Ravinia pernix	1.111111111	0	0.000577367	0
897	BOLD:ACA1503	0	0	1	Araneae	Theridiidae	Sardinidion	Sardinidion blackwalli	0	0.724637681	0	0.000401445
898	BOLD:ACA1550	1	0	1	Diptera	Tabanidae	Tabanus	Tabanus dorsifer	0	0.724637681	0	0.000401445
899	BOLD:ACA4971	0	0	3	Araneae	Sparassidae	Micrommata	Micrommata ligurina	0	2.173913043	0	0.001204336
853	BOLD:ABY6965	2	1	3	Coleoptera	Elateridae	Stenagostus	Stenagostus rhombeus	1.111111111	2.173913043	0.000577367	0.001204336
901	BOLD:ACA5162	0	0	1	Araneae	Philodromidae	Philodromus	Philodromus longipalpis, Philodromus praedatus	0	0.724637681	0	0.000401445
902	BOLD:ACA5363	0	0	1	Araneae	Thomisidae	Diaea	Diaea livens	0	0.724637681	0	0.000401445
903	BOLD:ACA5373	0	0	1	Araneae	Philodromidae	Tibellus	Tibellus macellus	0	0.724637681	0	0.000401445
904	BOLD:ACA6415	1	2	0	Orthoptera	Tettigoniidae	Meconema	Meconema thalassinum	2.222222222	0	0.001154734	0
905	BOLD:ACA6521	1	1	2	Diptera	Tachinidae	Panzeria	Panzeria nigrocornea	1.111111111	1.449275362	0.000577367	0.00080289
906	BOLD:ACA8570	2	1	0	Neuroptera	Chrysopidae	Pseudomallada	Pseudomallada sjostedti	1.111111111	0	0.000577367	0
907	BOLD:ACA9790	2	1	0	Lepidoptera	Gelechiidae	Pogochaetia	Pogochaetia solitaria	1.111111111	0	0.000577367	0
908	BOLD:ACB0050	1	0	5	Diptera	Tachinidae	Linnaemya	Linnaemya vulpina	0	3.623188406	0	0.002007226
909	BOLD:ACB0186	1	2	0	Diptera	Tachinidae	Microsoma	Microsoma exiguum	2.222222222	0	0.001154734	0
910	BOLD:ACB0777	1	2	2	Diptera	Tachinidae	Acemya	Acemya rufitibia	2.222222222	1.449275362	0.001154734	0.00080289
911	BOLD:ACB0956	1	0	1	Diptera	Tachinidae	Gastrolepta	Gastrolepta anthracina	0	0.724637681	0	0.000401445
912	BOLD:ACB1057	1	0	3	Diptera	Tachinidae	Ocytata	Ocytata pallipes	0	2.173913043	0	0.001204336
913	BOLD:ACB1143	2	0	1	Diptera	Sciaridae	Bradysia	Bradysia trivittata	0	0.724637681	0	0.000401445
914	BOLD:ACB1267	2	0	1	Lepidoptera	Nolidae			0	0.724637681	0	0.000401445
915	BOLD:ACB1892	1	1	0	Diptera	Tachinidae	Peribaea	Peribaea tibialis	1.111111111	0	0.000577367	0
916	BOLD:ACB3245	1	1	0	Diptera	Muscidae	Azelia	Azelia nebulosa	1.111111111	0	0.000577367	0
917	BOLD:ACB3279	1	3	2	Diptera	Muscidae	Helina	Helina evecta	3.333333333	1.449275362	0.001732102	0.00080289
918	BOLD:ACB3382	1	1	0	Diptera	Chloropidae	Thaumatomyia	Thaumatomyia notata	1.111111111	0	0.000577367	0
919	BOLD:ACB4212	1	1	0	Diptera	Sarcophagidae	Sarcophaga	Sarcophaga agnata	1.111111111	0	0.000577367	0
920	BOLD:ACB4379	1	0	1	Diptera	Dolichopodidae	Syntormon	Syntormon pallipes	0	0.724637681	0	0.000401445
921	BOLD:ACB4482	1	0	2	Diptera	Sarcophagidae	Sarcophaga	Sarcophaga anaces	0	1.449275362	0	0.00080289
922	BOLD:ACB4527	1	0	1	Diptera	Sarcophagidae	Sarcophaga	Sarcophaga hirticrus	0	0.724637681	0	0.000401445
923	BOLD:ACB4532	1	1	0	Diptera	Sarcophagidae	Sarcophaga	Sarcophaga aratrix, Sarcophaga similis, Sarcophaga crassipalpis	1.111111111	0	0.000577367	0
924	BOLD:ACB4574	1	16	4	Diptera	Lauxaniidae	Calliopum	Calliopum aeneum	17.77777778	2.898550725	0.009237875	0.001605781
925	BOLD:ACB4575	1	4	1	Diptera	Lauxaniidae	Calliopum	Calliopum elisae	4.444444444	0.724637681	0.002309469	0.000401445
926	BOLD:ACB4926	1	0	1	Diptera	Sarcophagidae	Sarcophaga	Sarcophaga pumila	0	0.724637681	0	0.000401445
927	BOLD:ACB5046	1	0	1	Diptera	Dolichopodidae	Sympycnus	Sympycnus pulicarius	0	0.724637681	0	0.000401445
928	BOLD:ACB5207	1	0	1	Diptera	Sarcophagidae	Sarcophaga	Sarcophaga filia	0	0.724637681	0	0.000401445
929	BOLD:ACB5603	1	1	0	Diptera	Sciomyzidae	Pherbellia	Pherbellia BOLD:ACB5603, Pherbellia pallidiventris	1.111111111	0	0.000577367	0
930	BOLD:ACB5630	1	2	2	Diptera	Sarcophagidae	Sarcophaga	Sarcophaga rondaniana	2.222222222	1.449275362	0.001154734	0.00080289
931	BOLD:ACB6024	1	1	0	Diptera	Calliphoridae	Bellardia	Bellardia viarum	1.111111111	0	0.000577367	0
932	BOLD:ACB6283	1	0	1	Diptera	Sarcophagidae	Sarcophaga	Sarcophaga tibialis	0	0.724637681	0	0.000401445
933	BOLD:ACB6581	1	3	3	Diptera	Chloropidae	Meromyza	Meromyza mosquensis	3.333333333	2.173913043	0.001732102	0.001204336
934	BOLD:ACB7790	1	2	1	Diptera	Muscidae	Lispocephala	Lispocephala pallipalpis, Lispocephala alma	2.222222222	0.724637681	0.001154734	0.000401445
935	BOLD:ACB7799	2	2	0	Diptera	Limoniidae	Rhipidia	Rhipidia maculata	2.222222222	0	0.001154734	0
936	BOLD:ACB8710	2	0	2	Hymenoptera	Ichneumonidae	Netelia		0	1.449275362	0	0.00080289
937	BOLD:ACB9233	1	1	0	Hemiptera	Lygaeidae	Nysius	Nysius helveticus	1.111111111	0	0.000577367	0
938	BOLD:ACB9324	1	1	0	Hemiptera	Lygaeidae	Nysius	Nysius senecionis, Nysius thymi, Nysius sp.	1.111111111	0	0.000577367	0
939	BOLD:ACC0349	2	2	0	Diptera	Chironomidae	Bryophaenocladius, Smittia	Bryophaenocladius xanthogyne, Bryophaenocladius nr. xanthogyne	2.222222222	0	0.001154734	0
1037	BOLD:ACE8500	1	1	0	Coleoptera	Elateridae	Agriotes	Agriotes sordidus	1.111111111	0	0.000577367	0
941	BOLD:ACC4521	0	0	1	Araneae	Thomisidae	Synema	Synema globosum	0	0.724637681	0	0.000401445
942	BOLD:ACC4598	0	0	1	Araneae	Salticidae	Heliophanus	Heliophanus tribulosus	0	0.724637681	0	0.000401445
943	BOLD:ACC4654	0	0	2	Araneae	Salticidae	Macaroeris	Macaroeris nidicolens	0	1.449275362	0	0.00080289
944	BOLD:ACC4671	0	0	3	Araneae	Gnaphosidae	Leptodrassus	Leptodrassus femineus	0	2.173913043	0	0.001204336
945	BOLD:ACC4682	0	0	1	Araneae	Theridiidae	Euryopis	Euryopis episinoides	0	0.724637681	0	0.000401445
946	BOLD:ACC4761	0	0	1	Araneae	Theridiidae	Lasaeola	Lasaeola convexa	0	0.724637681	0	0.000401445
947	BOLD:ACC6175	1	1	0	Diptera	Anthomyiidae	Pegomya		1.111111111	0	0.000577367	0
948	BOLD:ACC8302	1	1	0	Hemiptera	Cicadellidae			1.111111111	0	0.000577367	0
949	BOLD:ACC9217	1	2	0	Diptera	Drosophilidae	Scaptomyza	Scaptomyza graminum	2.222222222	0	0.001154734	0
950	BOLD:ACC9231	2	1	0	Lepidoptera	Noctuidae	Hadena	Hadena sp.	1.111111111	0	0.000577367	0
578	BOLD:AAP7329	1	1	0	Coleoptera	Geotrupidae	Odonteus	Odonteus armiger	1.111111111	0	0.000577367	0
952	BOLD:ACD1229	1	0	1	Diptera	Tachinidae	Phytomyptera	Phytomyptera minutissima	0	0.724637681	0	0.000401445
953	BOLD:ACD1323	2	1	0	Diptera	Chironomidae	Tanytarsus		1.111111111	0	0.000577367	0
954	BOLD:ACD1327	1	2	0	Diptera	Anthomyiidae	Alliopsis	Alliopsis billbergi	2.222222222	0	0.001154734	0
955	BOLD:ACD1355	1	0	1	Diptera	Chloropidae	Hapleginella	Hapleginella laevifrons	0	0.724637681	0	0.000401445
956	BOLD:ACD1368	2	1	0	Diptera	Hippoboscidae	Nycteribia	Nycteribia kolenati	1.111111111	0	0.000577367	0
957	BOLD:ACD1482	1	1	1	Diptera	Dolichopodidae	Xanthochlorus	Xanthochlorus tenellus, Xanthochlorus ornatus	1.111111111	0.724637681	0.000577367	0.000401445
958	BOLD:ACD1633	1	0	2	Diptera	Muscidae	Helina	Helina ciliatocosta	0	1.449275362	0	0.00080289
959	BOLD:ACD2663	1	0	2	Diptera	Tachinidae	Peleteria	Peleteria varia	0	1.449275362	0	0.00080289
960	BOLD:ACD2673	1	1	0	Diptera	Sarcophagidae	Blaesoxipha	Blaesoxipha plumicornis	1.111111111	0	0.000577367	0
961	BOLD:ACD2745	1	1	0	Diptera	Sarcophagidae	Blaesoxipha	Blaesoxipha erythrura	1.111111111	0	0.000577367	0
962	BOLD:ACD2813	1	4	0	Diptera	Anthomyiidae	Hylemya	Hylemya variata	4.444444444	0	0.002309469	0
963	BOLD:ACD2874	1	1	0	Diptera	Anthomyiidae	Botanophila	Botanophila brunneilinea	1.111111111	0	0.000577367	0
964	BOLD:ACD2901	2	1	0	Diptera	Hybotidae	Crossopalpus	Crossopalpus setiger	1.111111111	0	0.000577367	0
965	BOLD:ACD2919	1	6	1	Diptera	Anthomyiidae	Delia	Delia penicillosa, Delia penicillaris	6.666666667	0.724637681	0.003464203	0.000401445
966	BOLD:ACD2937	1	4	1	Diptera	Fanniidae	Fannia	Fannia polychaeta	4.444444444	0.724637681	0.002309469	0.000401445
967	BOLD:ACD2952	1	0	1	Diptera	Fanniidae	Fannia	Fannia pallitibia	0	0.724637681	0	0.000401445
968	BOLD:ACD3043	1	0	1	Diptera	Anthomyiidae	Mycophaga	Mycophaga testacea	0	0.724637681	0	0.000401445
969	BOLD:ACD3168	1	2	0	Diptera	Tachinidae	Actia	Actia crassicornis	2.222222222	0	0.001154734	0
970	BOLD:ACD3240	1	0	2	Diptera	Heleomyzidae	Trixoscelis	Trixoscelis frontalis	0	1.449275362	0	0.00080289
971	BOLD:ACD3506	1	1	0	Diptera	Chloropidae	Meromyza	Meromyza triangulina	1.111111111	0	0.000577367	0
412	BOLD:AAI6746	1	1	0	Coleoptera	Hydrophilidae	Helophorus	Helophorus brevipalpis	1.111111111	0	0.000577367	0
691	BOLD:AAY7237	1	0	1	Coleoptera	Hydrophilidae			0	0.724637681	0	0.000401445
1080	BOLD:ACG1400	1	1	5	Coleoptera	Melandryidae	Phloiotrya	Phloiotrya vaudoueri, Phloiotrya tenuis	1.111111111	3.623188406	0.000577367	0.002007226
975	BOLD:ACD4587	0	0	1	Thysanoptera	Aeolothripidae	Aeolothrips	Aeolothrips intermedius	0	0.724637681	0	0.000401445
976	BOLD:ACD4751	1	1	0	Diptera	Sciomyzidae	Pherbellia	Pherbellia scutellaris, Pherbellia rozkosnyi	1.111111111	0	0.000577367	0
977	BOLD:ACD4754	1	0	4	Orthoptera	Acrididae	Euchorthippus	Euchorthippus unicolor	0	2.898550725	0	0.001605781
978	BOLD:ACD5747	2	1	0	Hymenoptera	Braconidae	Meteorus	Meteorus tabidus	1.111111111	0	0.000577367	0
979	BOLD:ACD6070	1	0	1	Diptera	Tachinidae			0	0.724637681	0	0.000401445
980	BOLD:ACD6303	1	0	2	Hemiptera	Pentatomidae	Carpocoris	Carpocoris mediterraneus	0	1.449275362	0	0.00080289
522	BOLD:AAO0030	1	1	0	Coleoptera	Melyridae	Clanoptilus	Clanoptilus elegans	1.111111111	0	0.000577367	0
982	BOLD:ACD7166	1	0	2	Orthoptera	Acrididae	Mongolotettix	Mongolotettix japonicus	0	1.449275362	0	0.00080289
983	BOLD:ACD7499	1	0	5	Hemiptera	Pentatomidae	Carpocoris	Carpocoris mediterraneus	0	3.623188406	0	0.002007226
984	BOLD:ACD7878	1	0	1	Hemiptera	Cicadidae	Notopsalta	Notopsalta sericea	0	0.724637681	0	0.000401445
985	BOLD:ACD8078	1	0	1	Hemiptera	Tessaratomidae	Tessaratoma	Tessaratoma sp., Tessaratoma sp. ST-2011	0	0.724637681	0	0.000401445
986	BOLD:ACD8415	2	0	1	Diptera	Chironomidae	Chironomus	Chironomus NHRS sp. B, Chironomus nuditarsis, Chironomus curabilis	0	0.724637681	0	0.000401445
987	BOLD:ACD8518	2	2	11	Diptera	Hybotidae	Hybos	Hybos femoratus, Hybos culiciformis, Hybos grossipes	2.222222222	7.971014493	0.001154734	0.004415897
988	BOLD:ACD8561	2	0	1	Diptera	Lonchopteridae	Lonchoptera	Lonchoptera tristis	0	0.724637681	0	0.000401445
989	BOLD:ACD8702	1	0	7	Diptera	Pipunculidae	Tomosvaryella	Tomosvaryella aff. kuthyi, Tomosvaryella sp. Isreal6, Tomosvaryella sp. Isreal9, Tomosvaryella kuthyi, Tomosvaryella sp. UAE10	0	5.072463768	0	0.002810116
990	BOLD:ACD8742	1	1	1	Diptera	Pipunculidae	Eudorylas	Eudorylas sp. Spain4	1.111111111	0.724637681	0.000577367	0.000401445
991	BOLD:ACD8916	1	0	5	Diptera	Pipunculidae	Eudorylas	Eudorylas blascoi, Eudorylas sp. Spain3	0	3.623188406	0	0.002007226
992	BOLD:ACD9077	2	1	1	Lepidoptera	Noctuidae	Agrotis	Agrotis apicalis	1.111111111	0.724637681	0.000577367	0.000401445
993	BOLD:ACD9469	1	0	1	Diptera	Tachinidae	Therobia	Therobia leonidei	0	0.724637681	0	0.000401445
994	BOLD:ACD9481	1	0	1	Diptera	Tachinidae	Periscepsia	Periscepsia carbonaria	0	0.724637681	0	0.000401445
995	BOLD:ACD9536	1	4	13	Diptera	Rhiniidae	Stomorhina	Stomorhina lunata	4.444444444	9.420289855	0.002309469	0.005218788
996	BOLD:ACD9618	1	2	4	Diptera	Tachinidae	Dexia	Dexia rustica	2.222222222	2.898550725	0.001154734	0.001605781
997	BOLD:ACD9629	1	3	1	Diptera	Rhinophoridae	Stevenia	Stevenia deceptoria, Stevenia umbratica	3.333333333	0.724637681	0.001732102	0.000401445
526	BOLD:AAO1141	1	1	1	Coleoptera	Melyridae	Dasytes	Dasytes aeratus	1.111111111	0.724637681	0.000577367	0.000401445
999	BOLD:ACE1834	1	1	0	Diptera	Pipunculidae	Eudorylas	Eudorylas obscurus, Eudorylas longifrons	1.111111111	0	0.000577367	0
1000	BOLD:ACE1879	2	0	2	Diptera	Hybotidae	Platypalpus	Platypalpus tuomikoskii	0	1.449275362	0	0.00080289
1001	BOLD:ACE2244	1	0	1	Diptera	Muscidae	Helina	Helina confinis	0	0.724637681	0	0.000401445
1002	BOLD:ACE2899	2	1	0	Lepidoptera	Depressariidae	Agonopterix	Agonopterix thapsiella	1.111111111	0	0.000577367	0
1003	BOLD:ACE3006	2	1	0	Lepidoptera	Noctuidae	Euplexia	Euplexia euplexina	1.111111111	0	0.000577367	0
1004	BOLD:ACE3220	1	2	0	Diptera	Anthomyiidae	Botanophila	Botanophila hucketti	2.222222222	0	0.001154734	0
1005	BOLD:ACE3366	1	1	1	Hemiptera	Lygaeidae	Nysius	Nysius thymi, Nysius niger, Nysius ericae, Nysius groenlandicus	1.111111111	0.724637681	0.000577367	0.000401445
1006	BOLD:ACE4075	2	0	1	Lepidoptera	Sphingidae	Sphinx	Sphinx vashti	0	0.724637681	0	0.000401445
1007	BOLD:ACE4207	2	1	0	Lepidoptera	Geometridae	Epirrhoe	Epirrhoe galiata	1.111111111	0	0.000577367	0
1008	BOLD:ACE4361	2	0	1	Lepidoptera	Noctuidae	Agrotis	Agrotis trux	0	0.724637681	0	0.000401445
1009	BOLD:ACE4362	2	0	1	Lepidoptera	Noctuidae	Agrotis	Agrotis trux	0	0.724637681	0	0.000401445
1010	BOLD:ACE4363	2	3	6	Lepidoptera	Noctuidae	Agrotis	Agrotis trux	3.333333333	4.347826087	0.001732102	0.002408671
1011	BOLD:ACE4540	1	4	6	Diptera	Anthomyiidae	Anthomyia	Anthomyia liturata, Anthomyia confusanea	4.444444444	4.347826087	0.002309469	0.002408671
1012	BOLD:ACE4927	2	0	1	Lepidoptera	Gelechiidae	Teleiopsis	Teleiopsis paulheberti, Teleiopsis bagriotella, Teleiopsis diffinis	0	0.724637681	0	0.000401445
1013	BOLD:ACE5367	0	1	3	Araneae	Clubionidae	Clubiona	Clubiona phragmitis	1.111111111	2.173913043	0.000577367	0.001204336
1014	BOLD:ACE5410	2	0	1	Lepidoptera	Saturniidae	Rothschildia	Rothschildia cincta, Rothschildia jorulla, Rothschildia sp., Rothschildia lebeau	0	0.724637681	0	0.000401445
1015	BOLD:ACE5781	1	2	0	Diptera	Tachinidae	Aplomya	Aplomya confinis	2.222222222	0	0.001154734	0
1016	BOLD:ACE5823	1	2	0	Orthoptera	Acrididae	Pseudochorthippus	Pseudochorthippus curtipennis	2.222222222	0	0.001154734	0
1017	BOLD:ACE5900	1	1	0	Diptera	Tephritidae	Tephritis	Tephritis formosa, Tephritis dilacerata	1.111111111	0	0.000577367	0
1018	BOLD:ACE5990	2	0	1	Lepidoptera	Noctuidae	Euxoa	Euxoa atristrigata	0	0.724637681	0	0.000401445
1019	BOLD:ACE6246	2	6	12	Lepidoptera	Noctuidae	Leucania, Mythimna	Mythimna loreyi, Leucania loreyi, Mythimna separata	6.666666667	8.695652174	0.003464203	0.004817342
1020	BOLD:ACE6286	2	0	2	Diptera	Culicidae	Ochlerotatus, Aedes	Ochlerotatus dorsalis, Ochlerotatus caspius, Aedes dorsalis	0	1.449275362	0	0.00080289
1021	BOLD:ACE6430	2	0	1	Lepidoptera	Noctuidae	Cardepia	Cardepia sociabilis, Cardepia affinis, Cardepia legraini	0	0.724637681	0	0.000401445
1022	BOLD:ACE7017	2	1	2	Lepidoptera	Erebidae	Coscinia	Coscinia cribraria	1.111111111	1.449275362	0.000577367	0.00080289
1023	BOLD:ACE7272	2	0	1	Lepidoptera	Noctuidae	Agrotis	Agrotis infusa	0	0.724637681	0	0.000401445
1024	BOLD:ACE7444	1	0	2	Hemiptera	Miridae	Adelphocoris	Adelphocoris lineolatus	0	1.449275362	0	0.00080289
1025	BOLD:ACE7482	1	0	1	Hemiptera	Miridae			0	0.724637681	0	0.000401445
1026	BOLD:ACE7629	2	0	1	Lepidoptera	Geometridae	Cyclophora	Cyclophora packardi	0	0.724637681	0	0.000401445
1027	BOLD:ACE7737	2	2	0	Lepidoptera	Noctuidae	Polia	Polia discalis	2.222222222	0	0.001154734	0
1028	BOLD:ACE7895	2	1	0	Hymenoptera	Braconidae	Aleiodes	Aleiodes alternator	1.111111111	0	0.000577367	0
1029	BOLD:ACE7943	1	5	0	Hymenoptera	Tenthredinidae	Dolerus	Dolerus hibernicus, Dolerus frigidus, Dolerus alpinus, Dolerus bensoni, Dolerus altivolus, Dolerus phalipi	5.555555556	0	0.002886836	0
1030	BOLD:ACE7967	2	1	0	Lepidoptera	Erebidae	Ophisma	Ophisma tecta	1.111111111	0	0.000577367	0
1031	BOLD:ACE8007	2	1	0	Lepidoptera	Geometridae	Eupithecia	Eupithecia virgaureata, Eupithecia subfuscata	1.111111111	0	0.000577367	0
1032	BOLD:ACE8200	2	1	0	Lepidoptera	Geometridae	Abraxas	Abraxas grossulariata	1.111111111	0	0.000577367	0
1033	BOLD:ACE8290	2	0	1	Lepidoptera	Tortricidae	Rhyacionia	Rhyacionia buoliana	0	0.724637681	0	0.000401445
1034	BOLD:ACE8354	2	0	2	Lepidoptera	Noctuidae	Euxoa	Euxoa vitta, Euxoa pareruta, Euxoa obelisca, Euxoa oranaria, Euxoa eruta, Euxoa tritici, Euxoa temera, Euxoa nigrofusca, Euxoa segnilis, Euxoa sp., Euxoa aquilina	0	1.449275362	0	0.00080289
1035	BOLD:ACE8477	0	6	14	Araneae	Araneidae	Araneus	Araneus angulatus	6.666666667	10.14492754	0.003464203	0.005620233
1036	BOLD:ACE8489	1	1	0	Diptera	Syrphidae	Platycheirus	Platycheirus ciliatus	1.111111111	0	0.000577367	0
527	BOLD:AAO1144	1	1	0	Coleoptera	Melyridae	Dasytes	Dasytes cyaneus	1.111111111	0	0.000577367	0
1038	BOLD:ACE8618	2	0	2	Lepidoptera	Noctuidae	Leucania	Leucania imperfecta	0	1.449275362	0	0.00080289
1039	BOLD:ACE8706	2	1	0	Lepidoptera	Geometridae	Hydriomena	Hydriomena furcata, Hydriomena impluviata	1.111111111	0	0.000577367	0
1040	BOLD:ACE9568	2	1	0	Lepidoptera	Noctuidae	Lacinipolia, Pseudorthodes	Lacinipolia sp. CR-23, Pseudorthodes sp. CR-2, Lacinipolia sp. CR-19	1.111111111	0	0.000577367	0
1041	BOLD:ACE9633	2	0	1	Lepidoptera	Erebidae	Pelochyta	Pelochyta arontes	0	0.724637681	0	0.000401445
1042	BOLD:ACF0067	2	5	2	Lepidoptera	Noctuidae	Agrotis	Agrotis vetusta, Agrotis venustula, Agrotis gladiaria	5.555555556	1.449275362	0.002886836	0.00080289
1043	BOLD:ACF0383	2	6	1	Lepidoptera	Geometridae	Macaria	Macaria liturata	6.666666667	0.724637681	0.003464203	0.000401445
1044	BOLD:ACF1188	2	0	1	Lepidoptera	Crambidae	Metasia	Metasia ophialis	0	0.724637681	0	0.000401445
1045	BOLD:ACF1257	1	1	2	Hemiptera	Miridae	Adelphocoris	Adelphocoris lineolatus	1.111111111	1.449275362	0.000577367	0.00080289
1046	BOLD:ACF2024	2	0	1	Lepidoptera	Noctuidae	Euxoa	Euxoa tritici, Euxoa aquilina	0	0.724637681	0	0.000401445
1047	BOLD:ACF2138	2	1	2	Lepidoptera	Elachistidae	Elachista	Elachista lugdunensis	1.111111111	1.449275362	0.000577367	0.00080289
1048	BOLD:ACF2412	1	2	0	Diptera	Pipunculidae	Pipunculus	Pipunculus zugmayeriae, Pipunculus elegans, Pipunculus oldenbergi, Pipunculus cf. campestris	2.222222222	0	0.001154734	0
1049	BOLD:ACF2576	2	0	1	Lepidoptera	Sphingidae	Sphinx	Sphinx caligineus, Sphinx oberthueri, Sphinx morio, Sphinx pinastri	0	0.724637681	0	0.000401445
1050	BOLD:ACF2752	2	2	0	Lepidoptera	Crambidae	Pyrausta	Pyrausta despicata	2.222222222	0	0.001154734	0
1051	BOLD:ACF2755	2	2	0	Lepidoptera	Crambidae	Pyrausta	Pyrausta insequalis, Pyrausta petaluma, Pyrausta borealis, Pyrausta plagalis	2.222222222	0	0.001154734	0
1052	BOLD:ACF2821	2	3	0	Diptera	Mycetophilidae	Mycetophila	Mycetophila fungorum	3.333333333	0	0.001732102	0
1053	BOLD:ACF2938	2	0	1	Hymenoptera	Braconidae	Aleiodes	Aleiodes gastritor agg spG2, Aleiodes compressor, Aleiodes gastritor	0	0.724637681	0	0.000401445
1054	BOLD:ACF2945	2	0	1	Lepidoptera	Geometridae	Idaea	Idaea humiliata, Idaea davidi	0	0.724637681	0	0.000401445
1055	BOLD:ACF3089	2	11	9	Lepidoptera	Noctuidae	Agrotis	Agrotis crassa, Agrotis bigramma	12.22222222	6.52173913	0.006351039	0.003613007
1056	BOLD:ACF3230	2	5	3	Lepidoptera	Noctuidae	Agrotis	Agrotis rileyana	5.555555556	2.173913043	0.002886836	0.001204336
1057	BOLD:ACF3242	2	0	1	Lepidoptera	Noctuidae	Euxoa	Euxoa rockburnei, Euxoa campestris, Euxoa auripennis, Euxoa declarata, Euxoa redimicula	0	0.724637681	0	0.000401445
1058	BOLD:ACF3607	2	1	0	Lepidoptera	Geometridae	Cyclophora	Cyclophora griseolata, Cyclophora albipunctata	1.111111111	0	0.000577367	0
1059	BOLD:ACF4112	2	1	0	Lepidoptera	Anthelidae	Anthela	Anthela barnardi	1.111111111	0	0.000577367	0
1060	BOLD:ACF4367	2	0	2	Lepidoptera	Erebidae	Lophocampa	Lophocampa distincta	0	1.449275362	0	0.00080289
1061	BOLD:ACF4455	1	0	2	Hemiptera	Aphididae	Eulachnus	Eulachnus agilis	0	1.449275362	0	0.00080289
1062	BOLD:ACF4533	2	1	0	Lepidoptera	Crambidae	Pyrausta	Pyrausta subsequalis, Pyrausta borealis	1.111111111	0	0.000577367	0
1063	BOLD:ACF4615	1	1	5	Diptera	Tephritidae	Tephritis	Tephritis cf. pulchra	1.111111111	3.623188406	0.000577367	0.002007226
1064	BOLD:ACF4721	2	1	0	Lepidoptera	Geometridae	Macaria	Macaria liturata	1.111111111	0	0.000577367	0
1065	BOLD:ACF4925	1	1	3	Hemiptera	Miridae	Adelphocoris	Adelphocoris detritus	1.111111111	2.173913043	0.000577367	0.001204336
1066	BOLD:ACF5020	2	0	3	Lepidoptera	Noctuidae	Leucania, Mythimna	Mythimna loreyi, Mythimna pseudoloreyi, Mythimna curvula, Leucania pseudoloreyi	0	2.173913043	0	0.001204336
1067	BOLD:ACF5055	1	0	5	Hemiptera	Cicadidae	Notopsalta	Notopsalta sericea	0	3.623188406	0	0.002007226
552	BOLD:AAO4702	1	0	1	Coleoptera	Melyridae	Dasytes	Dasytes plumbeus	0	0.724637681	0	0.000401445
1069	BOLD:ACF6196	2	0	3	Ephemeroptera	Baetidae	Baetis	Baetis fuscatus	0	2.173913043	0	0.001204336
1070	BOLD:ACF7120	2	1	0	Lepidoptera	Depressariidae	Agonopterix	Agonopterix budashkini, Agonopterix squamosa	1.111111111	0	0.000577367	0
1071	BOLD:ACF7218	2	2	0	Diptera	Chironomidae	Smittia	Smittia sp. BOLD:ACF7218	2.222222222	0	0.001154734	0
1072	BOLD:ACF7512	2	0	1	Diptera	Chironomidae			0	0.724637681	0	0.000401445
1073	BOLD:ACF7553	2	0	1	Diptera	Chironomidae	Tanytarsus	Tanytarsus reei, Tanytarsus heusdensis	0	0.724637681	0	0.000401445
1074	BOLD:ACF8196	1	0	1	Diptera	Tachinidae	Acemya	Acemya acuticornis	0	0.724637681	0	0.000401445
1075	BOLD:ACF8793	2	0	1	Neuroptera	Chrysopidae	Pseudomallada	Pseudomallada abdominalis	0	0.724637681	0	0.000401445
1076	BOLD:ACF9634	2	1	0	Neuroptera	Chrysopidae	Nothochrysa	Nothochrysa fulviceps	1.111111111	0	0.000577367	0
1077	BOLD:ACG0517	2	0	1	Neuroptera	Chrysopidae	Pseudomallada	Pseudomallada inornatus	0	0.724637681	0	0.000401445
1084	BOLD:ACG3426	1	0	4	Coleoptera	Phalacridae	Olibrus	Olibrus affinis, Olibrus norvegicus	0	2.898550725	0	0.001605781
1079	BOLD:ACG1387	2	0	1	Lepidoptera	Geometridae	Chiasmia	Chiasmia avitusaria	0	0.724637681	0	0.000401445
577	BOLD:AAP7201	1	1	0	Coleoptera	Ptinidae	Anobium	Anobium fulvicorne	1.111111111	0	0.000577367	0
1081	BOLD:ACG1677	1	1	0	Hymenoptera	Vespidae	Polistes	Polistes austroccidentalis	1.111111111	0	0.000577367	0
1082	BOLD:ACG2559	2	3	5	Lepidoptera	Noctuidae	Mythimna	Mythimna unipuncta	3.333333333	3.623188406	0.001732102	0.002007226
1083	BOLD:ACG3043	2	0	1	Hymenoptera	Ichneumonidae	Hyposoter	Hyposoter clausus	0	0.724637681	0	0.000401445
776	BOLD:ABU5781	1	1	0	Coleoptera	Ptinidae	Ptinus	Ptinus dubius	1.111111111	0	0.000577367	0
1085	BOLD:ACG3910	2	0	1	Hymenoptera	Ichneumonidae	Virgichneumon	Virgichneumon albosignatus, Virgichneumon digrammus	0	0.724637681	0	0.000401445
1086	BOLD:ACG3932	1	1	0	Diptera	Anthomyiidae	Botanophila	Botanophila sp. BOLD:AAL3932	1.111111111	0	0.000577367	0
1087	BOLD:ACG4335	2	1	2	Diptera	Ceratopogonidae	Culicoides	Culicoides impunctatus	1.111111111	1.449275362	0.000577367	0.00080289
1360	BOLD:ADG2771	1	0	6	Coleoptera	Ptinidae	Stagetus	Stagetus ferreri	0	4.347826087	0	0.002408671
1089	BOLD:ACH2737	2	1	3	Hymenoptera	Diapriidae	Diapria, Aneurhynchus	Diapria conica, Aneurhynchus sp. 9	1.111111111	2.173913043	0.000577367	0.001204336
1090	BOLD:ACH3147	0	2	0	Archaeognatha	Machilidae	Dilta	Dilta chateri	2.222222222	0	0.001154734	0
1091	BOLD:ACH7398	1	0	2	Orthoptera	Acrididae	Pezotettix	Pezotettix anatolica	0	1.449275362	0	0.00080289
1092	BOLD:ACI3521	1	1	0	Diptera	Anthomyiidae	Lasiomma		1.111111111	0	0.000577367	0
1093	BOLD:ACI4790	1	1	0	Diptera	Bibionidae	Dilophus	Dilophus febrilis, Dilophus sp. LOH_1, Dilophus sp. LOH_2	1.111111111	0	0.000577367	0
572	BOLD:AAP5862	2	8	1	Coleoptera	Scarabaeidae	Aphodius	Aphodius scybalarius, Aphodius rufus	8.888888889	0.724637681	0.004618938	0.000401445
594	BOLD:AAR3859	1	0	1	Coleoptera	Scarabaeidae	Amphimallon	Amphimallon majale	0	0.724637681	0	0.000401445
1096	BOLD:ACI7938	1	1	0	Orthoptera	Acrididae	Pseudochorthippus	Pseudochorthippus curtipennis	1.111111111	0	0.000577367	0
1097	BOLD:ACI8100	0	3	0	Blattodea	Ectobiidae	Phyllodromica	Phyllodromica subaptera	3.333333333	0	0.001732102	0
1098	BOLD:ACI8120	1	1	0	Diptera	Syrphidae	Syrphus		1.111111111	0	0.000577367	0
1099	BOLD:ACI8322	1	0	1	Hemiptera				0	0.724637681	0	0.000401445
1100	BOLD:ACI8977	1	2	0	Diptera	Anthomyiidae	Lasiomma	Lasiomma strigilatum	2.222222222	0	0.001154734	0
1101	BOLD:ACI9008	1	0	1	Diptera	Stratiomyidae	Sargus	Sargus bipunctatus	0	0.724637681	0	0.000401445
1102	BOLD:ACJ1551	2	1	0	Lepidoptera	Gelechiidae, Coleophoridae	coleBioLep01, gelBioLep01	coleBioLep01 BioLep1018, gelBioLep01 BioLep1021	1.111111111	0	0.000577367	0
1103	BOLD:ACJ1976	1	1	0	Diptera	Muscidae	Polietes	Polietes domitor	1.111111111	0	0.000577367	0
1104	BOLD:ACJ5745	1	1	0	Diptera	Tabanidae	Tabanus	Tabanus bromius	1.111111111	0	0.000577367	0
1105	BOLD:ACJ5938	2	0	1	Lepidoptera	Gelechiidae	Caryocolum	Caryocolum marmorea	0	0.724637681	0	0.000401445
1106	BOLD:ACJ7053	1	0	1	Hemiptera	Cicadellidae	Fieberiella	Fieberiella florii	0	0.724637681	0	0.000401445
1107	BOLD:ACJ8319	1	1	0	Diptera	Chloropidae	Meromyza		1.111111111	0	0.000577367	0
1108	BOLD:ACJ9099	2	1	0	Lepidoptera	Depressariidae			1.111111111	0	0.000577367	0
1109	BOLD:ACK0133	0	1	0	Araneae	Gnaphosidae	Drassodes	Drassodes pubescens	1.111111111	0	0.000577367	0
1110	BOLD:ACK1645	0	5	2	Araneae	Philodromidae	Philodromus	Philodromus albidus	5.555555556	1.449275362	0.002886836	0.00080289
1111	BOLD:ACK1900	2	0	1	Hymenoptera	Pteromalidae	Pteromalus	Pteromalus nr. albipennis, Pteromalus egregius, Pteromalus cf_albipennis, Pteromalus albipennis-group, Pteromalus leucanthemi, Pteromalus albipennis, Pteromalus sp., Pteromalus sonchi	0	0.724637681	0	0.000401445
1112	BOLD:ACK2551	2	6	35	Lepidoptera	Crambidae	Metasia		6.666666667	25.36231884	0.003464203	0.014050582
1113	BOLD:ACK6729	2	1	0	Lepidoptera	Geometridae			1.111111111	0	0.000577367	0
1114	BOLD:ACK8969	1	1	0	Diptera	Chloropidae	Oscinella	Oscinella maura	1.111111111	0	0.000577367	0
1115	BOLD:ACK8972	2	1	0	Lepidoptera	Geometridae			1.111111111	0	0.000577367	0
1116	BOLD:ACL0116	2	1	0	Lepidoptera	Bucculatricidae	Bucculatrix	Bucculatrix ulmella	1.111111111	0	0.000577367	0
1117	BOLD:ACL0910	2	1	0	Lepidoptera	Noctuidae	Lophoptera	Lophoptera parallelnotata	1.111111111	0	0.000577367	0
1118	BOLD:ACL1241	2	0	1	Lepidoptera	Noctuidae	Mythimna	Mythimna decississima	0	0.724637681	0	0.000401445
1119	BOLD:ACL1979	2	1	0	Lepidoptera	Scythrididae	Scythris	Scythris corsa	1.111111111	0	0.000577367	0
1120	BOLD:ACL2935	1	5	3	Orthoptera	Acrididae	Pseudochorthippus	Pseudochorthippus curtipennis	5.555555556	2.173913043	0.002886836	0.001204336
1121	BOLD:ACL3149	1	0	2	Hemiptera	Aphididae	Cinara	Cinara pinimaritimae	0	1.449275362	0	0.00080289
1122	BOLD:ACL3829	2	0	3	Lepidoptera	Notodontidae	Hemiceras	Hemiceras Chacon43, Hemiceras Chacon71	0	2.173913043	0	0.001204336
1123	BOLD:ACL4314	2	0	1	Lepidoptera	Notodontidae	Hemiceras	Hemiceras Chacon70	0	0.724637681	0	0.000401445
1124	BOLD:ACL5475	2	1	0	Lepidoptera	Erebidae	Arctia, Atlantarctia	Arctia ungemachi, Atlantarctia ungemachi	1.111111111	0	0.000577367	0
1125	BOLD:ACL5539	2	0	2	Lepidoptera	Noctuidae	Stilbia	Stilbia anomala	0	1.449275362	0	0.00080289
1126	BOLD:ACL5770	2	0	1	Lepidoptera	Erebidae	Orgyia	Orgyia dubia	0	0.724637681	0	0.000401445
1127	BOLD:ACL6567	2	1	0	Plecoptera	Leuctridae	Leuctra	Leuctra hippopus	1.111111111	0	0.000577367	0
1128	BOLD:ACL6943	2	1	0	Hymenoptera	Ichneumonidae	Theroscopus, Phygadeuon	Theroscopus ochrogaster	1.111111111	0	0.000577367	0
1129	BOLD:ACL7273	1	4	1	Blattodea	Ectobiidae	Ectobius	Ectobius lucidus	4.444444444	0.724637681	0.002309469	0.000401445
1130	BOLD:ACL7274	1	32	29	Blattodea	Ectobiidae	Ectobius	Ectobius pallidus	35.55555556	21.01449275	0.018475751	0.011641911
1131	BOLD:ACL7853	2	1	0	Hymenoptera	Ichneumonidae	Gnotus	Gnotus chionops	1.111111111	0	0.000577367	0
1132	BOLD:ACM1097	2	1	2	Lepidoptera	Gelechiidae	Megacraspedus	Megacraspedus bengtssoni	1.111111111	1.449275362	0.000577367	0.00080289
1133	BOLD:ACM1437	0	0	1	Dermaptera	Forficulidae	Forficula	Forficula auricularia-C	0	0.724637681	0	0.000401445
1134	BOLD:ACM3986	2	0	1	Lepidoptera	Noctuidae	Plagiomimicus	Plagiomimicus curiosum	0	0.724637681	0	0.000401445
1135	BOLD:ACM6186	1	1	1	Diptera	Anthomyiidae	Pegomya	Pegomya testacea	1.111111111	0.724637681	0.000577367	0.000401445
1136	BOLD:ACM6790	2	0	1	Lepidoptera	Noctuidae	Annaphila	Annaphila divinula	0	0.724637681	0	0.000401445
1137	BOLD:ACM8529	2	1	1	Lepidoptera	Erebidae	Coscinia	Coscinia cribraria	1.111111111	0.724637681	0.000577367	0.000401445
1138	BOLD:ACM9256	2	0	1	Lepidoptera	Nolidae	Nola		0	0.724637681	0	0.000401445
1139	BOLD:ACN0235	2	1	0	Diptera	Psychodidae			1.111111111	0	0.000577367	0
1140	BOLD:ACN3503	1	1	2	Diptera	Calliphoridae	Calliphora, Onesia	Calliphora vicina, Onesia floralis	1.111111111	1.449275362	0.000577367	0.00080289
1141	BOLD:ACN5136	2	1	0	Hymenoptera	Ichneumonidae	Campoletis		1.111111111	0	0.000577367	0
1142	BOLD:ACN5215	2	1	0	Lepidoptera	Noctuidae	Emariannia	Emariannia cucullidea	1.111111111	0	0.000577367	0
1143	BOLD:ACN6895	2	0	1	Lepidoptera	Erebidae	Lascoria	Lascoria sp. PL1	0	0.724637681	0	0.000401445
1144	BOLD:ACN8458	2	0	4	Lepidoptera	Crambidae	Agriphila	Agriphila inquinatella	0	2.898550725	0	0.001605781
1145	BOLD:ACO3299	1	1	0	Diptera	Tachinidae			1.111111111	0	0.000577367	0
1146	BOLD:ACO3332	1	1	0	Diptera	Muscidae	Musca		1.111111111	0	0.000577367	0
1147	BOLD:ACO4172	1	0	1	Diptera	Muscidae	Helina		0	0.724637681	0	0.000401445
1148	BOLD:ACO4330	2	1	0	Lepidoptera	Crambidae	Pyrausta	Pyrausta despicata	1.111111111	0	0.000577367	0
1149	BOLD:ACO5367	0	0	1	Araneae	Mimetidae			0	0.724637681	0	0.000401445
1150	BOLD:ACO5841	1	0	1	Orthoptera	Acrididae	Chorthippus		0	0.724637681	0	0.000401445
1151	BOLD:ACO7049	1	4	0	Diptera	Sphaeroceridae	Limosina	Limosina silvatica	4.444444444	0	0.002309469	0
1152	BOLD:ACO7300	1	1	1	Diptera	Fanniidae	Fannia	Fannia ornata	1.111111111	0.724637681	0.000577367	0.000401445
1153	BOLD:ACO7917	2	0	1	Diptera	Cecidomyiidae			0	0.724637681	0	0.000401445
1154	BOLD:ACO8237	2	0	1	Lepidoptera	Erebidae	Mosopia	Mosopia megaspila	0	0.724637681	0	0.000401445
1155	BOLD:ACP1046	1	0	1	Diptera	Chloropidae	Tricimba	Tricimba cincta	0	0.724637681	0	0.000401445
585	BOLD:AAP9971	1	0	1	Coleoptera	Scraptiidae	Anaspis	Anaspis quadrimaculata	0	0.724637681	0	0.000401445
1157	BOLD:ACP2759	1	1	0	Diptera	Sphaeroceridae			1.111111111	0	0.000577367	0
1158	BOLD:ACP3117	0	0	1	Araneae	Eutichuridae	Cheiracanthium	Cheiracanthium montanum, Cheiracanthium pennyi	0	0.724637681	0	0.000401445
1159	BOLD:ACP3171	2	2	0	Lepidoptera	Noctuidae			2.222222222	0	0.001154734	0
1160	BOLD:ACP3406	1	0	4	Diptera	Chloropidae		ChlorInt3 sp. BOLD:ACP3406	0	2.898550725	0	0.001605781
1161	BOLD:ACP3741	1	2	0	Diptera	Tachinidae	Gymnosoma	Gymnosoma nitens	2.222222222	0	0.001154734	0
1162	BOLD:ACP3802	2	1	0	Hymenoptera	Platygastridae	Trissolcus	Trissolcus nigripedius	1.111111111	0	0.000577367	0
1163	BOLD:ACP3924	1	1	0	Diptera	Tachinidae			1.111111111	0	0.000577367	0
1164	BOLD:ACP3935	2	1	3	Hymenoptera	Platygastridae			1.111111111	2.173913043	0.000577367	0.001204336
1165	BOLD:ACP4052	2	0	1	Diptera	Chironomidae			0	0.724637681	0	0.000401445
1166	BOLD:ACP4053	1	2	5	Diptera	Muscidae		MuscidaeIntGen43 sp. BOLD:ACP4053	2.222222222	3.623188406	0.001154734	0.002007226
1167	BOLD:ACP4323	1	0	1	Diptera	Tachinidae	Phasia	Phasia pusilla	0	0.724637681	0	0.000401445
1168	BOLD:ACP4751	2	0	3	Neuroptera	Coniopterygidae	Aleuropteryx	Aleuropteryx loewii	0	2.173913043	0	0.001204336
1169	BOLD:ACP4905	1	0	1	Diptera	Chloropidae	Tricimba	Tricimba cincta	0	0.724637681	0	0.000401445
1170	BOLD:ACP5764	2	2	0	Lepidoptera	Crambidae	Udea	Udea nebulalis	2.222222222	0	0.001154734	0
1171	BOLD:ACP6596	1	2	2	Hemiptera				2.222222222	1.449275362	0.001154734	0.00080289
1172	BOLD:ACP6810	2	0	1	Hymenoptera	Braconidae	Dinotrema		0	0.724637681	0	0.000401445
1173	BOLD:ACP7474	2	0	1	Lepidoptera	Pyralidae	Ematheudes	Ematheudes punctella, Ematheudes punctellus	0	0.724637681	0	0.000401445
1174	BOLD:ACP7582	1	0	1	Diptera	Muscidae			0	0.724637681	0	0.000401445
1175	BOLD:ACP8074	2	0	2	Hymenoptera	Braconidae	Pauesia		0	1.449275362	0	0.00080289
1176	BOLD:ACP8461	1	3	3	Hemiptera	Aphrophoridae	Neophilaenus	Neophilaenus campestris, Neophilaenus sp.	3.333333333	2.173913043	0.001732102	0.001204336
1177	BOLD:ACQ0523	1	2	0	Diptera	Muscidae	Potamia	Potamia littoralis	2.222222222	0	0.001154734	0
1178	BOLD:ACQ0913	2	2	0	Hymenoptera	Ichneumonidae	Diadegma		2.222222222	0	0.001154734	0
1179	BOLD:ACQ1100	2	0	4	Hymenoptera	Braconidae	Diaeretus		0	2.898550725	0	0.001605781
1180	BOLD:ACQ1394	1	0	1	Hemiptera	Cicadellidae	Thamnotettix	Thamnotettix dilutior	0	0.724637681	0	0.000401445
1181	BOLD:ACQ1919	1	0	2	Hemiptera	Cicadidae	Cicada	Cicada barbara	0	1.449275362	0	0.00080289
1182	BOLD:ACQ2177	1	0	8	Hemiptera	Cicadidae	Tettigettalna	Tettigettalna helianthemi	0	5.797101449	0	0.003211562
1183	BOLD:ACQ2178	1	6	15	Hemiptera	Cicadidae	Tettigettalna	Tettigettalna helianthemi	6.666666667	10.86956522	0.003464203	0.006021678
1184	BOLD:ACQ2179	1	0	13	Hemiptera	Cicadidae	Tettigettalna	Tettigettalna mariae, Tettigettalna argentata, Tettigettalna aneabi	0	9.420289855	0	0.005218788
1185	BOLD:ACQ2180	1	1	10	Hemiptera	Cicadidae	Tettigettalna	Tettigettalna argentata	1.111111111	7.246376812	0.000577367	0.004014452
1186	BOLD:ACQ2181	1	5	23	Hemiptera	Cicadidae	Tettigettalna	Tettigettalna helianthemi	5.555555556	16.66666667	0.002886836	0.00923324
1187	BOLD:ACQ3439	2	1	5	Diptera	Chironomidae	Nanocladius	Nanocladius rectinervis	1.111111111	3.623188406	0.000577367	0.002007226
1188	BOLD:ACQ3866	1	0	1	Hemiptera	Cicadidae	Tettigettalna	Tettigettalna armandi	0	0.724637681	0	0.000401445
1189	BOLD:ACQ4282	1	0	10	Hemiptera	Cicadidae	Tettigettalna	Tettigettalna defauti	0	7.246376812	0	0.004014452
1190	BOLD:ACQ4284	1	0	2	Hemiptera	Cicadidae	Tettigettalna	Tettigettalna helianthemi	0	1.449275362	0	0.00080289
1191	BOLD:ACQ6407	0	0	1	Araneae	Sparassidae	Eusparassus	Eusparassus dufouri	0	0.724637681	0	0.000401445
1192	BOLD:ACQ7784	2	2	0	Diptera	Hippoboscidae	Nycteribia	Nycteribia schmidlii	2.222222222	0	0.001154734	0
1193	BOLD:ACQ8575	1	2	0	Diptera	Fanniidae	Fannia	Fannia polychaeta	2.222222222	0	0.001154734	0
505	BOLD:AAN1923	0	1	0	Coleoptera	Staphylinidae	Anthobium	Anthobium unicolor	1.111111111	0	0.000577367	0
1195	BOLD:ACQ9229	1	2	4	Diptera	Therevidae	Thereva	Thereva nobilitata	2.222222222	2.898550725	0.001154734	0.001605781
1196	BOLD:ACQ9452	2	0	1	Diptera	Chironomidae	Cryptochironomus	Cryptochironomus NHRS sp. A, Cryptochironomus rostratus	0	0.724637681	0	0.000401445
1197	BOLD:ACQ9508	1	0	1	Diptera	Sarcophagidae	Sarcophaga	SarcIntGen spACQ9508	0	0.724637681	0	0.000401445
1198	BOLD:ACQ9920	0	8	1	Araneae	Eutichuridae	Cheiracanthium	Cheiracanthium elegans	8.888888889	0.724637681	0.004618938	0.000401445
1199	BOLD:ACQ9937	2	0	4	Diptera	Chironomidae	Cricotopus		0	2.898550725	0	0.001605781
1200	BOLD:ACR0046	2	1	0	Diptera	Chironomidae	Diamesa	Diamesa insignipes	1.111111111	0	0.000577367	0
1201	BOLD:ACR0217	1	0	3	Diptera	Lauxaniidae	Calliopum	Calliopum sp. BOLD:ACR0217	0	2.173913043	0	0.001204336
1202	BOLD:ACR0218	1	3	0	Diptera	Fanniidae	Fannia	Fannia polychaeta	3.333333333	0	0.001732102	0
1203	BOLD:ACR0263	2	4	1	Diptera	Chironomidae	Microtendipes	Microtendipes pedellus, Microtendipes cf. pedellus	4.444444444	0.724637681	0.002309469	0.000401445
1204	BOLD:ACR1136	1	1	1	Diptera	Chloropidae	Thaumatomyia		1.111111111	0.724637681	0.000577367	0.000401445
1205	BOLD:ACR1145	1	0	5	Diptera	Muscidae	Phaonia	Phaonia sp. BOLD:ACR1145	0	3.623188406	0	0.002007226
1206	BOLD:ACR1266	1	0	1	Diptera	Lauxaniidae		Lauxint2 sp. BOLD:ACR1266	0	0.724637681	0	0.000401445
1207	BOLD:ACR1349	2	1	0	Diptera	Cecidomyiidae		CecidInt11 sp. BOLD:ACR1349	1.111111111	0	0.000577367	0
1208	BOLD:ACR1373	1	0	2	Diptera	Chloropidae			0	1.449275362	0	0.00080289
1209	BOLD:ACR1396	2	0	1	Hymenoptera	Ichneumonidae			0	0.724637681	0	0.000401445
1210	BOLD:ACR1459	1	1	0	Diptera	Milichiidae			1.111111111	0	0.000577367	0
1211	BOLD:ACR1637	1	0	2	Diptera	Ephydridae	Philygria	Philygria sp. BOLD:ACR1637	0	1.449275362	0	0.00080289
1212	BOLD:ACR1913	1	1	0	Diptera	Muscidae	Coenosia	MuscIntGen spACR1913, Coenosia mollicula	1.111111111	0	0.000577367	0
1213	BOLD:ACR2013	1	3	1	Diptera	Dryomyzidae	Dryomyza	Dryomyza flaveola	3.333333333	0.724637681	0.001732102	0.000401445
1214	BOLD:ACR2310	1	0	1	Diptera	Muscidae	Phaonia	Phaonia sp. BOLD:ACR2310	0	0.724637681	0	0.000401445
1215	BOLD:ACR2640	2	0	1	Neuroptera	Mantispidae	Mantispa	Mantispa styriaca	0	0.724637681	0	0.000401445
1216	BOLD:ACR2657	2	2	0	Hymenoptera	Ichneumonidae	Cymodusa	Cymodusa australis	2.222222222	0	0.001154734	0
1217	BOLD:ACR2941	1	1	0	Diptera	Diastatidae	Campichoeta	Campichoeta obscuripennis	1.111111111	0	0.000577367	0
1218	BOLD:ACR3732	0	6	13	Araneae	Philodromidae	Philodromus	Philodromus aureolus	6.666666667	9.420289855	0.003464203	0.005218788
1219	BOLD:ACR3737	1	1	0	Diptera	Lauxaniidae	Minettia	LauxIntGen spACR3737	1.111111111	0	0.000577367	0
1220	BOLD:ACR3984	2	1	0	Hymenoptera	Ichneumonidae	Olesicampe	Olesicampe radiella	1.111111111	0	0.000577367	0
1221	BOLD:ACR4033	1	2	10	Diptera	Muscidae	Coenosia	Coenosia albicornis	2.222222222	7.246376812	0.001154734	0.004014452
1222	BOLD:ACR4092	2	0	2	Diptera	Tipulidae	Tipula	Tipula magnicauda	0	1.449275362	0	0.00080289
1223	BOLD:ACR4277	2	1	1	Neuroptera	Hemerobiidae	Wesmaelius	Wesmaelius subnebulosus	1.111111111	0.724637681	0.000577367	0.000401445
1224	BOLD:ACR4431	0	2	0	Araneae	Eutichuridae			2.222222222	0	0.001154734	0
1225	BOLD:ACR4672	1	0	1	Diptera	Muscidae	Coenosia	Coenosia testacea	0	0.724637681	0	0.000401445
1226	BOLD:ACR5026	1	7	1	Hemiptera	Cicadellidae			7.777777778	0.724637681	0.00404157	0.000401445
1227	BOLD:ACR6025	1	0	5	Blattodea	Ectobiidae	Ectobius, Planuncus	Planuncus s.l.	0	3.623188406	0	0.002007226
1228	BOLD:ACR6394	2	0	2	Lepidoptera	Noctuidae	Mythimna	Mythimna diagramma	0	1.449275362	0	0.00080289
1229	BOLD:ACR8745	2	0	1	Lepidoptera	Crambidae	Scoparia		0	0.724637681	0	0.000401445
1230	BOLD:ACR8941	2	0	1	Lepidoptera	Cosmopterigidae			0	0.724637681	0	0.000401445
1231	BOLD:ACS0832	2	0	1	Lepidoptera	Tortricidae	Aphelia	Aphelia albociliana	0	0.724637681	0	0.000401445
1232	BOLD:ACS2829	1	0	1	Diptera	Muscidae	Coenosia		0	0.724637681	0	0.000401445
1233	BOLD:ACS3074	2	0	1	Lepidoptera	Tortricidae	Cydia		0	0.724637681	0	0.000401445
1234	BOLD:ACS3305	1	0	14	Hemiptera	Pentatomidae	Holcogaster	Holcogaster fibulata	0	10.14492754	0	0.005620233
1235	BOLD:ACS4065	1	0	1	Hemiptera	Miridae	Alloeotomus	Alloeotomus germanicus	0	0.724637681	0	0.000401445
1236	BOLD:ACS4182	2	1	1	Lepidoptera	Noctuidae	Stenopterygia	Stenopterygia monostigma	1.111111111	0.724637681	0.000577367	0.000401445
1237	BOLD:ACS4211	1	0	1	Diptera	Sarcophagidae	Macronychia	Macronychia striginervis	0	0.724637681	0	0.000401445
1238	BOLD:ACS5248	1	2	0	Diptera	Tabanidae	Hybomitra, Tabanus	Tabanus bromius	2.222222222	0	0.001154734	0
1239	BOLD:ACS6689	1	0	1	Diptera	Muscidae	Phaonia	Phaonia valida	0	0.724637681	0	0.000401445
1240	BOLD:ACS7057	1	1	0	Hemiptera	Miridae	Deraeocoris	Deraeocoris serenus	1.111111111	0	0.000577367	0
1241	BOLD:ACS9834	2	1	0	Lepidoptera	Geometridae			1.111111111	0	0.000577367	0
1242	BOLD:ACT0928	1	2	4	Hemiptera	Aphrophoridae	Aphrophora	Aphrophora corticea	2.222222222	2.898550725	0.001154734	0.001605781
1243	BOLD:ACT1245	1	0	1	Diptera	Tephritidae	Tephritis	Tephritis angustipennis	0	0.724637681	0	0.000401445
1244	BOLD:ACT1496	1	0	1	Diptera	Tephritidae	Tephritis	Tephritis angustipennis	0	0.724637681	0	0.000401445
1245	BOLD:ACT3263	1	0	1	Diptera	Tephritidae	Tephritis	Tephritis oedipus, Tephritis cf. pulchra, Tephritis sp.	0	0.724637681	0	0.000401445
1246	BOLD:ACT3852	2	0	1	Lepidoptera				0	0.724637681	0	0.000401445
1247	BOLD:ACT4856	1	0	2	Diptera	Muscidae	Helina	Helina abdominalis	0	1.449275362	0	0.00080289
1248	BOLD:ACT4989	1	1	2	Diptera	Anthomyiidae	Delia	Delia quadripila, Delia echinata	1.111111111	1.449275362	0.000577367	0.00080289
1249	BOLD:ACT5038	1	2	1	Diptera	Muscidae			2.222222222	0.724637681	0.001154734	0.000401445
1250	BOLD:ACT5876	2	1	0	Hymenoptera	Braconidae	Aleiodes		1.111111111	0	0.000577367	0
1251	BOLD:ACT5879	2	1	0	Hymenoptera	Braconidae	Aleiodes	Aleiodes assimilis	1.111111111	0	0.000577367	0
1252	BOLD:ACT8676	2	1	0	Hymenoptera	Ichneumonidae			1.111111111	0	0.000577367	0
1253	BOLD:ACT8921	2	0	1	Diptera	Cecidomyiidae			0	0.724637681	0	0.000401445
1254	BOLD:ACT9011	2	0	3	Lepidoptera	Noctuidae	Apamea, Atrachea	Apamea sp. alpherakpi, Atrachea alpherakyi	0	2.173913043	0	0.001204336
1255	BOLD:ACT9931	2	1	0	Lepidoptera	Noctuidae	Proteuxoa		1.111111111	0	0.000577367	0
1256	BOLD:ACU0685	2	1	0	Lepidoptera	Noctuidae	Lacanobia	Lacanobia contigua	1.111111111	0	0.000577367	0
1257	BOLD:ACU2720	2	1	0	Lepidoptera	Gelechiidae	Gelechiidae_gen, Gelechia	Gelechiidae_gen sp. 4SL	1.111111111	0	0.000577367	0
1258	BOLD:ACU4358	1	0	2	Orthoptera	Acrididae	Chorthippus	Chorthippus alticola	0	1.449275362	0	0.00080289
1259	BOLD:ACU4726	1	1	0	Diptera	Anthomyiidae			1.111111111	0	0.000577367	0
1260	BOLD:ACU4875	2	0	1	Diptera	Psychodidae	Paramormia	Paramormia ustulata	0	0.724637681	0	0.000401445
1261	BOLD:ACU5079	1	0	1	Orthoptera	Acrididae	Paracinema	Paracinema tricolor	0	0.724637681	0	0.000401445
1262	BOLD:ACU5350	0	1	0	Orthoptera	Gryllidae	Eumodicogryllus	Eumodicogryllus bordigalensis	1.111111111	0	0.000577367	0
1263	BOLD:ACU5423	2	1	0	Diptera	Brachystomatidae	Trichopeza	Trichopeza longicornis	1.111111111	0	0.000577367	0
1264	BOLD:ACU7757	2	0	1	Diptera	Chironomidae			0	0.724637681	0	0.000401445
1265	BOLD:ACU7793	2	4	1	Diptera	Chironomidae	Procladius	Procladius cf. cinereus	4.444444444	0.724637681	0.002309469	0.000401445
1266	BOLD:ACU8159	1	0	1	Diptera	Tabanidae	Tabanus		0	0.724637681	0	0.000401445
1267	BOLD:ACU8616	1	1	0	Diptera	Heleomyzidae	Eccoptomera	Eccoptomera pallescens	1.111111111	0	0.000577367	0
1268	BOLD:ACU8807	2	1	0	Diptera	Keroplatidae			1.111111111	0	0.000577367	0
1269	BOLD:ACU8850	1	0	1	Diptera	Heleomyzidae	Suillia	Suillia notata	0	0.724637681	0	0.000401445
1270	BOLD:ACU9243	2	1	0	Diptera	Simuliidae	Simulium	Simulium cryophilum group sp. ScrygpIng-01, Simulium cryophilum, Simulium armoricanum, Simulium vernum	1.111111111	0	0.000577367	0
1271	BOLD:ACU9434	1	1	0	Diptera	Heleomyzidae	Suillia	Suillia affinis	1.111111111	0	0.000577367	0
1272	BOLD:ACU9662	2	0	1	Diptera	Chironomidae	Cricotopus	Cricotopus sp. XJB	0	0.724637681	0	0.000401445
1273	BOLD:ACU9785	0	0	5	Araneae	Theridiidae	Theridion	Theridion mystaceum, Theridion harmsi, Theridion melanurum	0	3.623188406	0	0.002007226
1274	BOLD:ACV0091	1	0	2	Diptera	Chamaemyiidae	Chamaemyia	Chamaemyia sp. BOLD:ACV0091	0	1.449275362	0	0.00080289
1275	BOLD:ACV0926	2	0	1	Diptera	Tipulidae		TipulidaeIntGen16 sp. BOLD:ACV0926	0	0.724637681	0	0.000401445
1276	BOLD:ACV1654	2	0	1	Diptera	Cecidomyiidae			0	0.724637681	0	0.000401445
1277	BOLD:ACV2070	1	2	4	Diptera	Asilidae	Leptogaster	Leptogaster subtilis	2.222222222	2.898550725	0.001154734	0.001605781
1278	BOLD:ACV2255	2	0	1	Lepidoptera	Noctuidae			0	0.724637681	0	0.000401445
1279	BOLD:ACV3161	2	3	0	Diptera	Tipulidae			3.333333333	0	0.001732102	0
1280	BOLD:ACV6653	1	2	0	Hemiptera	Aphididae	Eulachnus	Eulachnus alticola	2.222222222	0	0.001154734	0
1281	BOLD:ACW0117	2	1	0	Lepidoptera	Erebidae	Amastus	Amastus ochraceator, Amastus aconia, Amastus rumina, Amastus BioLep02	1.111111111	0	0.000577367	0
1282	BOLD:ACW1863	2	1	0	Lepidoptera	Depressariidae	Agonopterix	Agonopterix pseudoferulae	1.111111111	0	0.000577367	0
1283	BOLD:ACW1953	1	0	5	Orthoptera	Acrididae	Euchorthippus	Euchorthippus declivus	0	3.623188406	0	0.002007226
1284	BOLD:ACW2394	1	0	1	Orthoptera	Acrididae	Chorthippus, Omocestus	Chorthippus pullus, Omocestus burri	0	0.724637681	0	0.000401445
1285	BOLD:ACW2486	2	0	1	Thysanoptera	Thripidae	Thrips		0	0.724637681	0	0.000401445
1286	BOLD:ACW2651	2	2	5	Lepidoptera	Noctuidae	Mythimna	Mythimna turca	2.222222222	3.623188406	0.001154734	0.002007226
1287	BOLD:ACW2729	2	0	2	Lepidoptera	Noctuidae	Mythimna	Mythimna turca	0	1.449275362	0	0.00080289
1288	BOLD:ACW4800	1	0	1	Diptera	Tabanidae	Hybomitra		0	0.724637681	0	0.000401445
1289	BOLD:ACW5252	1	2	3	Diptera	Dolichopodidae	Sybistroma, Hercostomus	Sybistroma sp. BOLD:ACW5252, Hercostomus chetifer	2.222222222	2.173913043	0.001154734	0.001204336
1290	BOLD:ACW5345	1	0	1	Diptera	Muscidae	Coenosia	Coenosia mollicula	0	0.724637681	0	0.000401445
1291	BOLD:ACW5385	2	1	0	Diptera	Chironomidae	Procladius	Procladius culiciformis, Procladius pectinatus	1.111111111	0	0.000577367	0
1292	BOLD:ACW5737	0	0	2	Blattodea	Ectobiidae	Loboptera	Loboptera decipiens	0	1.449275362	0	0.00080289
1293	BOLD:ACW7291	2	1	0	Lepidoptera				1.111111111	0	0.000577367	0
1294	BOLD:ACW9635	1	0	1	Diptera	Tabanidae	Hybomitra	Hybomitra montana	0	0.724637681	0	0.000401445
1295	BOLD:ACX0593	0	0	1	Araneae	Salticidae	Macaroeris	Macaroeris nidicolens	0	0.724637681	0	0.000401445
1296	BOLD:ACX0815	2	1	0	Diptera	Ceratopogonidae	Forcipomyia	Forcipomyia fuliginosa	1.111111111	0	0.000577367	0
1297	BOLD:ACX0897	0	0	1	Araneae	Araneidae	Larinioides	Larinioides patagiatus	0	0.724637681	0	0.000401445
1298	BOLD:ACX1602	1	0	4	Diptera	Chloropidae			0	2.898550725	0	0.001605781
1299	BOLD:ACX2653	2	1	0	Lepidoptera	Gelechiidae			1.111111111	0	0.000577367	0
1300	BOLD:ACX4828	2	1	1	Hymenoptera	Encyrtidae			1.111111111	0.724637681	0.000577367	0.000401445
1301	BOLD:ACX5294	1	2	0	Diptera	Muscidae	Helina	Helina spinicosta, Helina allotalla	2.222222222	0	0.001154734	0
1302	BOLD:ACX5515	2	0	1	Lepidoptera	Choreutidae			0	0.724637681	0	0.000401445
1303	BOLD:ACX8168	2	4	1	Lepidoptera	Noctuidae	Mythimna		4.444444444	0.724637681	0.002309469	0.000401445
1304	BOLD:ACX8225	0	0	1	Araneae	Theridiidae	Phylloneta	Phylloneta impressa	0	0.724637681	0	0.000401445
1305	BOLD:ACX8239	2	1	1	Lepidoptera	Noctuidae	Mythimna		1.111111111	0.724637681	0.000577367	0.000401445
1306	BOLD:ACY0806	1	0	2	Hemiptera	Anthocoridae	Orius	Orius horvathi	0	1.449275362	0	0.00080289
1307	BOLD:ACY0972	2	0	1	Diptera	Simuliidae	Simulium	Simulium intermedium	0	0.724637681	0	0.000401445
1308	BOLD:ACY2754	1	1	0	Diptera	Tachinidae	Leucostoma		1.111111111	0	0.000577367	0
1309	BOLD:ACY6896	2	1	0	Lepidoptera	Erebidae	Eulepidotis	Eulepidotis reticulata	1.111111111	0	0.000577367	0
895	BOLD:ABZ8841	0	0	1	Coleoptera	Staphylinidae	Tachyporus	Tachyporus hypnorum	0	0.724637681	0	0.000401445
1311	BOLD:ACY7474	2	2	0	Lepidoptera	Noctuidae	Bagisara	Bagisara malvae	2.222222222	0	0.001154734	0
1312	BOLD:ACZ0084	2	1	0	Lepidoptera				1.111111111	0	0.000577367	0
368	BOLD:AAH0296	1	1	0	Coleoptera	Tenebrionidae	Nalassus	Nalassus laevioctostriatus	1.111111111	0	0.000577367	0
1314	BOLD:ACZ3186	0	1	1	Mecoptera	Panorpidae	Panorpa		1.111111111	0.724637681	0.000577367	0.000401445
1315	BOLD:ACZ4229	2	0	1	Lepidoptera	Erebidae	Macrobrochis	Macrobrochis volzi	0	0.724637681	0	0.000401445
1316	BOLD:ACZ5884	2	1	0	Lepidoptera	Noctuidae	Tripudia		1.111111111	0	0.000577367	0
1317	BOLD:ACZ7002	1	0	1	Diptera	Tachinidae	Myxexoristops	Myxexoristops arctica	0	0.724637681	0	0.000401445
1318	BOLD:ADA0420	1	1	1	Diptera	Drosophilidae	Drosophila	Drosophila sp. BOLD:ADA0420	1.111111111	0.724637681	0.000577367	0.000401445
1319	BOLD:ADA4140	2	0	1	Diptera	Chironomidae	Rheocricotopus	Rheocricotopus chalybeatus	0	0.724637681	0	0.000401445
1320	BOLD:ADA7391	1	1	0	Diptera	Muscidae	Helina		1.111111111	0	0.000577367	0
1321	BOLD:ADA7410	2	1	0	Lepidoptera	Erebidae	Pechipogo	Pechipogo EF1	1.111111111	0	0.000577367	0
1322	BOLD:ADB5574	1	0	1	Diptera	Muscidae			0	0.724637681	0	0.000401445
1323	BOLD:ADB5997	1	1	1	Diptera	Muscidae	Helina	Helina evecta	1.111111111	0.724637681	0.000577367	0.000401445
1324	BOLD:ADB6748	1	1	0	Diptera	Anthomyiidae	Botanophila	Botanophila sp. BOLD:AAL6748	1.111111111	0	0.000577367	0
1325	BOLD:ADB7344	2	0	1	Lepidoptera	Oecophoridae	Epicallima	Epicallima mikkolai	0	0.724637681	0	0.000401445
1326	BOLD:ADB7521	2	0	1	Lepidoptera	Autostichidae	Oegoconia		0	0.724637681	0	0.000401445
1327	BOLD:ADC0694	1	3	2	Diptera	Micropezidae			3.333333333	1.449275362	0.001732102	0.00080289
1328	BOLD:ADC1858	1	1	0	Diptera	Tachinidae			1.111111111	0	0.000577367	0
1329	BOLD:ADC2013	1	1	0	Diptera	Tachinidae			1.111111111	0	0.000577367	0
1330	BOLD:ADC6100	1	1	3	Hemiptera	Miridae	Adelphocoris	Adelphocoris fasciaticollis	1.111111111	2.173913043	0.000577367	0.001204336
1331	BOLD:ADC6794	1	6	5	Orthoptera	Acrididae	Prumna	Prumna arctica	6.666666667	3.623188406	0.003464203	0.002007226
1332	BOLD:ADC7722	2	0	1	Lepidoptera	Gelechiidae	Bryotropha	Bryotropha desertella	0	0.724637681	0	0.000401445
1333	BOLD:ADC8504	1	3	6	Diptera	Chloropidae	Meromyza	Meromyza lidiae	3.333333333	4.347826087	0.001732102	0.002408671
1334	BOLD:ADC8699	2	1	0	Hymenoptera	Ichneumonidae	Campoletis		1.111111111	0	0.000577367	0
1335	BOLD:ADD3674	0	0	2	Araneae	Linyphiidae	Frontinellina	Frontinellina frutetorum	0	1.449275362	0	0.00080289
1336	BOLD:ADD5912	1	0	1	Diptera	Syrphidae	Merodon	Merodon natans	0	0.724637681	0	0.000401445
1337	BOLD:ADD6191	2	0	1	Lepidoptera	Erebidae	Lymantria	Lymantria dispar	0	0.724637681	0	0.000401445
1338	BOLD:ADD9831	1	4	1	Diptera	Syrphidae	Melanostoma		4.444444444	0.724637681	0.002309469	0.000401445
1339	BOLD:ADE0402	0	0	1	Araneae	Eutichuridae	Cheiracanthium	Cheiracanthium mildei	0	0.724637681	0	0.000401445
1340	BOLD:ADE1760	0	3	16	Araneae	Thomisidae	Xysticus	Xysticus nubilus, Xysticus bliteus	3.333333333	11.5942029	0.001732102	0.006423123
1341	BOLD:ADE2490	2	1	0	Hymenoptera	Braconidae	Aleiodes		1.111111111	0	0.000577367	0
1342	BOLD:ADE2982	0	1	3	Araneae	Philodromidae	Philodromus	Philodromus rufus	1.111111111	2.173913043	0.000577367	0.001204336
1343	BOLD:ADE3507	2	1	0	Lepidoptera	Noctuidae	Cucullia	Cucullia argentivitta	1.111111111	0	0.000577367	0
1344	BOLD:ADE3657	0	0	5	Araneae	Linyphiidae	Linyphia	Linyphia tenuipalpis	0	3.623188406	0	0.002007226
1345	BOLD:ADE4643	0	1	1	Araneae	Philodromidae	Philodromus	Philodromus rufus	1.111111111	0.724637681	0.000577367	0.000401445
1346	BOLD:ADE9539	2	1	0	Lepidoptera	Crambidae	Pleuroptya		1.111111111	0	0.000577367	0
1347	BOLD:ADE9915	2	2	1	Lepidoptera	Noctuidae			2.222222222	0.724637681	0.001154734	0.000401445
1348	BOLD:ADF0306	2	1	0	Lepidoptera	Noctuidae			1.111111111	0	0.000577367	0
1349	BOLD:ADF0746	2	0	1	Lepidoptera	Erebidae			0	0.724637681	0	0.000401445
1350	BOLD:ADF1310	2	0	1	Diptera	Chironomidae	Procladius	Procladius crassinervis	0	0.724637681	0	0.000401445
1351	BOLD:ADF1759	2	1	0	Lepidoptera	Erebidae			1.111111111	0	0.000577367	0
1352	BOLD:ADF2067	2	1	2	Lepidoptera	Notodontidae	Thaumetopoea	Thaumetopoea pityocampa	1.111111111	1.449275362	0.000577367	0.00080289
1353	BOLD:ADF2138	2	1	0	Lepidoptera	Noctuidae	Cleoceris	Cleoceris scoriacea	1.111111111	0	0.000577367	0
1354	BOLD:ADF3730	2	1	0	Lepidoptera	Noctuidae	Antitype	Antitype chi	1.111111111	0	0.000577367	0
1355	BOLD:ADF4641	1	0	6	Hemiptera	Pentatomidae	Palomena	Palomena formosa	0	4.347826087	0	0.002408671
1356	BOLD:ADF4882	1	0	3	Diptera	Pipunculidae	Eudorylas	Eudorylas arcanus	0	2.173913043	0	0.001204336
1357	BOLD:ADF8261	1	2	0	Diptera	Anthomyiidae	Hylemyza		2.222222222	0	0.001154734	0
1358	BOLD:ADF9907	0	0	1	Araneae	Sparassidae	Micrommata	Micrommata ligurina	0	0.724637681	0	0.000401445
1359	BOLD:ADG1048	0	0	2	Araneae	Araneidae	Nuctenea	Nuctenea umbratica	0	1.449275362	0	0.00080289
719	BOLD:AAZ0976	1	2	0	Coleoptera	Tenebrionidae	Blapstinus	Blapstinus oregalis	2.222222222	0	0.001154734	0
1361	BOLD:ADG3125	2	1	0	Hymenoptera	Ichneumonidae	Diadegma		1.111111111	0	0.000577367	0
1362	BOLD:ADG4755	2	0	2	Lepidoptera	Autostichidae	Dysspastus		0	1.449275362	0	0.00080289
1363	BOLD:ADG5539	2	1	0	Lepidoptera	Erebidae	Cisthene		1.111111111	0	0.000577367	0
1364	BOLD:ADG5628	1	0	1	Hymenoptera	Halictidae	Lasioglossum	Lasioglossum interruptum	0	0.724637681	0	0.000401445
1365	BOLD:ADG8169	1	1	0	Diptera	Drosophilidae	Leucophenga	Leucophenga sorii	1.111111111	0	0.000577367	0
1366	BOLD:ADH0072	2	1	0	Diptera	Mycetophilidae	Cordyla	Cordyla brevicornis	1.111111111	0	0.000577367	0
1367	BOLD:ADH2160	2	1	3	Lepidoptera	Noctuidae	Leucania	Leucania albimacula	1.111111111	2.173913043	0.000577367	0.001204336
1368	BOLD:ADH3111	2	0	1	Lepidoptera	Geometridae	Chiasmia	Chiasmia mutabilis	0	0.724637681	0	0.000401445
1369	BOLD:ADH3939	2	0	2	Lepidoptera	Geometridae	Eupithecia	Eupithecia ultimaria	0	1.449275362	0	0.00080289
1370	BOLD:ADH6384	1	1	0	Diptera	Anthomyiidae			1.111111111	0	0.000577367	0
1371	BOLD:ADH7665	2	0	1	Hymenoptera	Ichneumonidae	Hyposoter	Hyposoter didymator	0	0.724637681	0	0.000401445
1372	BOLD:ADH7912	2	1	0	Lepidoptera	Depressariidae	Agonopterix	Agonopterix sp.	1.111111111	0	0.000577367	0
1373	BOLD:ADH8346	2	0	1	Lepidoptera				0	0.724637681	0	0.000401445
1374	BOLD:ADI1646	2	1	0	Lepidoptera	Oecophoridae	Pleurota	Pleurota aragonella	1.111111111	0	0.000577367	0
1375	BOLD:ADI2124	2	0	1	Lepidoptera	Coleophoridae	Coleophora		0	0.724637681	0	0.000401445
1376	BOLD:ADI3552	1	4	4	Diptera	Sphaeroceridae	Borborillus	Borborillus vitripennis	4.444444444	2.898550725	0.002309469	0.001605781
1377	BOLD:ADI5231	2	0	1	Neuroptera	Chrysopidae	Italochrysa	Italochrysa italica	0	0.724637681	0	0.000401445
749	BOLD:ABA0559	2	5	0	Coleoptera	Tenebrionidae	Lagria	Lagria hirta	5.555555556	0	0.002886836	0
1379	BOLD:ADI8418	2	1	5	Lepidoptera	Gelechiidae	Bryotropha	Bryotropha vondermuhlli	1.111111111	3.623188406	0.000577367	0.002007226
1380	BOLD:ADI9818	2	0	7	Lepidoptera				0	5.072463768	0	0.002810116
1381	BOLD:ADJ0572	1	0	1	Diptera	Tabanidae	Tabanus		0	0.724637681	0	0.000401445
1382	BOLD:ADJ4404	1	1	0	Hemiptera	Reduviidae			1.111111111	0	0.000577367	0
1383	BOLD:ADJ5172	1	0	4	Orthoptera	Acrididae	Euchorthippus	Euchorthippus declivus	0	2.898550725	0	0.001605781
1384	BOLD:ADJ5846	2	0	1	Lepidoptera	Depressariidae	Himmacia	Himmacia inflammata	0	0.724637681	0	0.000401445
1385	BOLD:ADJ6473	1	0	2	Diptera	Tachinidae	Ectophasia	TachIntGen spADJ6473, Ectophasia crassipennis	0	1.449275362	0	0.00080289
1386	BOLD:ADJ6866	0	0	3	Araneae	Philodromidae	Philodromus	Philodromus cespitum	0	2.173913043	0	0.001204336
1387	BOLD:ADJ8357	1	2	0	Diptera	Syrphidae	Eupeodes	Eupeodes bucculatus, Eupeodes corollae	2.222222222	0	0.001154734	0
1388	BOLD:ADJ8419	1	0	2	Diptera	Muscidae	Musca	Musca domestica	0	1.449275362	0	0.00080289
1389	BOLD:ADJ8830	1	0	1	Diptera	Sarcophagidae	Blaesoxipha	Blaesoxipha cochlearis	0	0.724637681	0	0.000401445
1390	BOLD:ADJ8922	0	10	38	Araneae	Thomisidae	Xysticus	Xysticus ferrugineus, Xysticus audax	11.11111111	27.53623188	0.005773672	0.015254918
1391	BOLD:ADJ9967	1	1	0	Hemiptera	Psyllidae	Cacopsylla	Cacopsylla sp. SO-2015	1.111111111	0	0.000577367	0
1392	BOLD:ADK0013	2	1	1	Lepidoptera	Noctuidae			1.111111111	0.724637681	0.000577367	0.000401445
1393	BOLD:ADK0182	2	0	2	Lepidoptera	Noctuidae	Leucania	Leucania roseilinea	0	1.449275362	0	0.00080289
1394	BOLD:ADK0727	1	2	6	Diptera	Tachinidae	Triarthria	Triarthria setipennis	2.222222222	4.347826087	0.001154734	0.002408671
1395	BOLD:ADK0952	1	1	0	Diptera	Sarcophagidae	Sarcophaga	Sarcophaga depressifrons	1.111111111	0	0.000577367	0
1396	BOLD:ADK2204	0	0	7	Araneae	Thomisidae	Pistius, Tmarus	Pistius truncatus, Tmarus staintoni	0	5.072463768	0	0.002810116
1397	BOLD:ADK2725	1	1	0	Diptera	Tachinidae	Gymnosoma	Gymnosoma dolycoridis, Gymnosoma rotundatum, Gymnosoma nudifrons, Gymnosoma clavatum	1.111111111	0	0.000577367	0
1398	BOLD:ADK5223	1	0	1	Odonata	Coenagrionidae	Ischnura	Ischnura elegans	0	0.724637681	0	0.000401445
1399	BOLD:ADK5234	2	0	1	Hymenoptera	Formicidae	Iberoformica	Iberoformica subrufa	0	0.724637681	0	0.000401445
1400	BOLD:ADK5830	0	1	1	Araneae	Philodromidae	Philodromus	Philodromus cespitum	1.111111111	0.724637681	0.000577367	0.000401445
1401	BOLD:ADK5895	2	1	0	Lepidoptera	Noctuidae	Xestia		1.111111111	0	0.000577367	0
1402	BOLD:ADK7451	1	0	1	Diptera	Tachinidae			0	0.724637681	0	0.000401445
1403	BOLD:ADK7693	1	0	1	Diptera	Tachinidae	Stomina	Stomina tachinoides	0	0.724637681	0	0.000401445
1404	BOLD:ADK9944	2	1	0	Lepidoptera	Erebidae	Pseudosphex	Pseudosphex PP107, Pseudosphex PP105, Sphecosoma P1051, Pseudosphex sp.	1.111111111	0	0.000577367	0
1405	BOLD:ADL0016	2	1	0	Lepidoptera	Pyralidae	Acrobasis	Acrobasis porphyrella	1.111111111	0	0.000577367	0
1406	BOLD:ADL1023	1	1	0	Diptera	Anthomyiidae	Lasiomma		1.111111111	0	0.000577367	0
1407	BOLD:ADL2183	1	1	0	Diptera	Syrphidae	Relictanum	Relictanum sp.	1.111111111	0	0.000577367	0
1408	BOLD:ADL4319	2	1	0	Lepidoptera	Oecophoridae	Pleurota		1.111111111	0	0.000577367	0
1409	BOLD:ADL4320	2	1	0	Lepidoptera	Oecophoridae	Pleurota		1.111111111	0	0.000577367	0
1410	BOLD:ADL4910	2	1	0	Lepidoptera	Oecophoridae	Pleurota		1.111111111	0	0.000577367	0
1411	BOLD:ADL5401	2	0	1	Lepidoptera	Oecophoridae	Pleurota	Pleurota sp. TAB18	0	0.724637681	0	0.000401445
1412	BOLD:ADL5402	2	1	0	Lepidoptera	Oecophoridae	Pleurota		1.111111111	0	0.000577367	0
1413	BOLD:ADL6057	2	2	0	Lepidoptera				2.222222222	0	0.001154734	0
1414	BOLD:ADL6412	2	0	1	Lepidoptera	Gelechiidae	Aroga	Aroga pascuicola	0	0.724637681	0	0.000401445
1415	BOLD:ADL6771	1	0	1	Hemiptera	Pentatomidae	Aelia		0	0.724637681	0	0.000401445
1416	BOLD:ADL8617	2	0	1	Lepidoptera	Gelechiidae	Bryotropha	Bryotropha gallurella	0	0.724637681	0	0.000401445
1417	BOLD:ADL9376	0	1	3	Araneae	Eutichuridae	Cheiracanthium	Cheiracanthium striolatum	1.111111111	2.173913043	0.000577367	0.001204336
1418	BOLD:ADL9377	0	1	5	Araneae	Eutichuridae	Cheiracanthium	Cheiracanthium striolatum	1.111111111	3.623188406	0.000577367	0.002007226
1419	BOLD:ADL9548	0	0	1	Araneae	Thomisidae	Xysticus	Xysticus kempeleni	0	0.724637681	0	0.000401445
1420	BOLD:ADL9616	0	0	2	Araneae	Theridiidae	Lasaeola		0	1.449275362	0	0.00080289
1421	BOLD:ADM0114	0	1	0	Araneae	Eutichuridae	Cheiracanthium	Cheiracanthium virescens	1.111111111	0	0.000577367	0
1422	BOLD:ADM0473	0	1	0	Araneae	Linyphiidae	Labulla	Labulla flahaulti	1.111111111	0	0.000577367	0
1423	BOLD:ADM0560	0	0	1	Araneae	Dictynidae	Brigittea		0	0.724637681	0	0.000401445
1424	BOLD:ADM0657	0	0	5	Araneae	Zoropsidae	Zoropsis	Zoropsis media	0	3.623188406	0	0.002007226
1425	BOLD:ADM0900	0	3	25	Araneae	Theridiidae	Episinus	Episinus algiricus	3.333333333	18.11594203	0.001732102	0.01003613
1426	BOLD:ADM0974	0	1	14	Araneae	Philodromidae	Philodromus	Philodromus lividus	1.111111111	10.14492754	0.000577367	0.005620233
1427	BOLD:ADM1003	0	0	1	Araneae	Araneidae	Leviellus	Leviellus kochi	0	0.724637681	0	0.000401445
1428	BOLD:ADM1172	2	1	0	Lepidoptera	Depressariidae	Agonopterix	Agonopterix pullella	1.111111111	0	0.000577367	0
1429	BOLD:ADM1470	0	0	1	Araneae	Philodromidae	Thanatus	Thanatus oblongiusculus	0	0.724637681	0	0.000401445
1430	BOLD:ADM1549	0	0	2	Araneae	Oxyopidae	Oxyopes	Oxyopes nigripalpis	0	1.449275362	0	0.00080289
1431	BOLD:ADM1560	0	3	2	Araneae	Mimetidae	Ero	Ero aphana	3.333333333	1.449275362	0.001732102	0.00080289
1432	BOLD:ADM1749	0	1	0	Araneae	Thomisidae	Misumena	Misumena vatia	1.111111111	0	0.000577367	0
1433	BOLD:ADM1893	0	0	1	Araneae	Araneidae	Araneus	Araneus grossus	0	0.724637681	0	0.000401445
1434	BOLD:ADM2480	0	3	2	Araneae	Philodromidae	Philodromus	Philodromus buchari	3.333333333	1.449275362	0.001732102	0.00080289
1435	BOLD:ADM2707	0	0	3	Araneae	Philodromidae	Philodromus	Philodromus fuscolimbatus	0	2.173913043	0	0.001204336
1436	BOLD:ADM2725	0	1	0	Araneae	Theridiidae	Episinus	Episinus theridioides	1.111111111	0	0.000577367	0
1437	BOLD:ADM2761	0	2	7	Araneae	Pisauridae	Pisaura	Pisaura mirabilis	2.222222222	5.072463768	0.001154734	0.002810116
1438	BOLD:ADM2916	0	0	1	Araneae	Sparassidae	Micrommata	Micrommata virescens	0	0.724637681	0	0.000401445
1439	BOLD:ADM2938	0	0	1	Araneae	Salticidae	Icius	Icius hamatus	0	0.724637681	0	0.000401445
1194	BOLD:ACQ8736	2	5	4	Coleoptera	Tenebrionidae	Lagria	Lagria hirta	5.555555556	2.898550725	0.002886836	0.001605781
1441	BOLD:ADM6088	2	0	1	Diptera	Cecidomyiidae			0	0.724637681	0	0.000401445
1442	BOLD:ADM7699	2	0	1	Lepidoptera				0	0.724637681	0	0.000401445
1443	BOLD:ADM8833	2	1	0	Lepidoptera	Saturniidae	Leopa	Leopa katinka	1.111111111	0	0.000577367	0
1444	BOLD:ADM8986	0	0	5	Araneae	Salticidae	Heliophanus	Heliophanus cupreus	0	3.623188406	0	0.002007226
1445	BOLD:ADN0112	2	0	4	Lepidoptera	Gelechiidae	Bryotropha	Bryotropha wolschrijni	0	2.898550725	0	0.001605781
1446	BOLD:ADN6104	2	0	1	Lepidoptera	Gelechiidae	Mirificarma	Mirificarma ulicinella	0	0.724637681	0	0.000401445
1447	BOLD:ADN6768	2	0	1	Lepidoptera	Tineidae	Tenaga	Tenaga rhenania	0	0.724637681	0	0.000401445
1448	BOLD:ADO7340	2	0	1	Lepidoptera	Scythrididae	Scythris	Scythris siccella	0	0.724637681	0	0.000401445
1449	BOLD:ADO8317	1	3	0	Hemiptera	Miridae	Phytocoris	Phytocoris tiliae	3.333333333	0	0.001732102	0
1450	BOLD:ADO9724	1	4	1	Hemiptera	Miridae	Phytocoris	Phytocoris dimidiatus, Phytocoris pini, Phytocoris reuteri	4.444444444	0.724637681	0.002309469	0.000401445
1451	BOLD:ADO9725	1	2	0	Hemiptera	Miridae	Phytocoris	Phytocoris tiliae	2.222222222	0	0.001154734	0
1452	BOLD:ADO9782	1	1	0	Hemiptera	Miridae	Phytocoris	Phytocoris hirsutulus	1.111111111	0	0.000577367	0
1453	BOLD:ADP1986	1	1	3	Hemiptera	Miridae	Adelphocoris	Adelphocoris lineolatus	1.111111111	2.173913043	0.000577367	0.001204336
1454	BOLD:ADP1988	1	0	1	Hemiptera	Miridae			0	0.724637681	0	0.000401445
1455	BOLD:ADP9108	2	1	0	Lepidoptera	Geometridae	Cyclophora	Cyclophora serveti	1.111111111	0	0.000577367	0
1456	BOLD:ADQ1409	2	0	1	Lepidoptera	Depressariidae	Gonionota	Gonionota poecilia	0	0.724637681	0	0.000401445
1457	BOLD:ADQ1847	1	1	1	Diptera	Pipunculidae	Eudorylas	Eudorylas fusculus	1.111111111	0.724637681	0.000577367	0.000401445
1458	BOLD:ADQ8431	1	1	0	Hemiptera	Miridae	Adelphocoris	Adelphocoris seticornis	1.111111111	0	0.000577367	0
1459	BOLD:ADR3577	2	0	1	Lepidoptera	Tineidae	Anomalotinea	Anomalotinea liguriella	0	0.724637681	0	0.000401445
1460	BOLD:ADR3717	1	3	1	Hemiptera	Lygaeidae	Nysius	Nysius graminicola	3.333333333	0.724637681	0.001732102	0.000401445
1461	BOLD:ADR8143	2	0	1	Lepidoptera	Gelechiidae	Mirificarma	Mirificarma ulicinella	0	0.724637681	0	0.000401445
